# Supplementary material for: Population analysis of heavy metal and biocide resistance genes in Salmonella enterica from human clinical cases in New Hampshire, United States
Source: Front Microbiol. 2022 Oct 19;13:983083. doi: 10.3389/fmicb.2022.983083 (PMC9626534; doi:10.3389/fmicb.2022.983083)
Supplement: Supplementary file 1 [file Data_Sheet_1.xlsx]

## Sheet: Supp Table 1
Supplementary Table 1. Accession numbers, associated metadata, ST, serotype, heavy metal operons, biocide genes, AMR genes of the 394 S. enterica genomes in New Hampshire.
Legend: BAPS, Bayeasian Analysis of Population Structure; ST, Sequence Type, N, Number; HM, Heavy Metal. Text in red demonstrates isolates in which the specific gene was found but not the entire operon.
											gol operon (Gold)						sil operon (Silver)								mer operon (Marcuric)								pco operon (Copper)							ars operon (Arsenic)						ter operon (Tellurite)
Sequence	Year	# contigs	N50	BAPS Cluster	ST	Seqsero	County	N. AMR genes	N. of HM operons /Biocide genes	N. of plasmid reconstructed	golS	golT	golB	gesA	gesB	gesC	silA	silB	silC	silE	silF	silP	silR	silS	merA	merB	merC	merD	merE	merP	merR	merT	pcoA	pcoB	pcoC	pcoD	pcoE	pcorR	pcoS	arsA	arsB	arsC	arsD	arsH	arsR	terB	terC	terD	terE
SRR10103906	2019	29	479199	1	11	Enteritidis	Cheshire	24	1	1	chromosome	chromosome	chromosome	chromosome	chromosome	chromosome	0	0	0	0	0	0	0	0	0	0	0	0	0	0	0	0	0	0	0	0	0	0	0	0	0	0	0	0	0	0	0	0	0
SRR10103907	2019	45	250063	unclustered	22	Braenderup	Cheshire	24	1	2	chromosome	chromosome	chromosome	chromosome	chromosome	chromosome	0	0	0	0	0	0	0	0	0	0	0	0	0	0	0	0	0	0	0	0	0	0	0	0	0	0	0	0	0	0	0	0	0
SRR10103908	2019	35	461693	1	11	Enteritidis	Merrimack	25	1	1	chromosome	chromosome	chromosome	chromosome	chromosome	chromosome	0	0	0	0	0	0	0	0	0	0	0	0	0	0	0	0	0	0	0	0	0	0	0	0	0	0	0	0	0	0	0	0	0
SRR10103909	2019	64	184340	2	32	Infantis	Grafton	33	3	1	chromosome	chromosome	chromosome	chromosome	chromosome	chromosome	0	0	0	0	0	0	0	0	plasmid_AC358	0	plasmid_AC358	plasmid_AC358	plasmid_AC358	plasmid_AC358	plasmid_AC358	plasmid_AC358	0	0	0	0	0	0	0	0	0	0	0	plasmid_AC358	chromosome	0	0	0	0
SRR10103910	2019	55	184344	2	32	Infantis	Rockingham	24	1	0	chromosome	chromosome	chromosome	chromosome	chromosome	chromosome	0	0	0	0	0	0	0	0	0	0	0	0	0	0	0	0	0	0	0	0	0	0	0	0	0	0	0	0	chromosome	0	0	0	0
SRR10103911	2019	45	237833	unclustered	155	London	Hillsborough	25	1	4	chromosome	chromosome	chromosome	chromosome	chromosome	chromosome	0	0	0	0	0	0	0	0	0	0	0	0	0	0	0	0	0	0	0	0	0	0	0	0	0	0	0	0	0	0	0	0	0
SRR10103912	2019	61	177293	3	19	Typhimurium	Merrimack	24	1	1	chromosome	chromosome	chromosome	chromosome	chromosome	chromosome	0	0	0	0	0	0	0	0	0	0	0	0	0	0	0	0	0	0	0	0	0	0	0	0	0	0	0	0	0	0	0	0	0
SRR10103913	2019	43	281117	unclustered	6063	Adelaide	Grafton	24	1	0	chromosome	chromosome	chromosome	chromosome	chromosome	chromosome	0	0	0	0	0	0	0	0	0	0	0	0	0	0	0	0	0	0	0	0	0	0	0	0	0	0	0	0	0	0	0	0	0
SRR10103914	2019	45	344755	unclustered	112	Muenchen	Hillsborough	25	1	2	chromosome	chromosome	chromosome	chromosome	chromosome	chromosome	0	0	0	0	0	0	0	0	0	0	0	0	0	0	0	0	0	0	0	0	0	0	0	0	0	0	0	0	0	0	0	0	0
SRR10103916	2019	42	316912	4	118	Newport	Rockingham	26	1	0	chromosome	chromosome	chromosome	chromosome	chromosome	chromosome	0	0	0	0	0	0	0	0	0	0	0	0	0	0	0	0	0	0	0	0	0	0	0	0	0	0	0	0	0	0	0	0	0
SRR10224597	2019	89	102663	3	19	Typhimurium	Cheshire	24	1	4	chromosome	chromosome	chromosome	chromosome	chromosome	chromosome	0	0	0	0	0	0	0	0	0	0	0	0	0	0	0	0	0	0	0	0	0	0	0	0	0	0	0	0	0	0	0	0	0
SRR10224598	2019	47	381076	4	118	Newport	Rockingham	26	1	0	chromosome	chromosome	chromosome	chromosome	chromosome	chromosome	0	0	0	0	0	0	0	0	0	0	0	0	0	0	0	0	0	0	0	0	0	0	0	0	0	0	0	0	0	0	0	0	0
SRR10224599	2019	27	439135	1	11	Enteritidis	Rockingham	26	1	2	chromosome	chromosome	chromosome	chromosome	chromosome	chromosome	0	0	0	0	0	0	0	0	0	0	0	0	0	0	0	0	0	0	0	0	0	0	0	0	0	0	0	0	0	0	0	0	0
SRR10224600	2019	53	355578	unclustered	10	Dublin	Hillsborough	29	2	2	chromosome	chromosome	chromosome	chromosome	chromosome	chromosome	0	0	0	0	0	0	0	0	plasmid_AA627	plasmid_AA627	0	plasmid_AA627	plasmid_AA627	plasmid_AA627	plasmid_AA627	plasmid_AA627	0	0	0	0	0	0	0	0	0	0	0	0	0	0	0	0	0
SRR10224601	2019	44	236573	2	32	Infantis	Hillsborough	24	1	1	chromosome	chromosome	chromosome	chromosome	chromosome	chromosome	0	0	0	0	0	0	0	0	0	0	0	0	0	0	0	0	0	0	0	0	0	0	0	0	0	0	0	0	chromosome	0	0	0	0
SRR10224602	2019	32	479277	1	11	Enteritidis	Hillsborough	25	1	3	chromosome	chromosome	chromosome	chromosome	chromosome	chromosome	0	0	0	0	0	0	0	0	0	0	0	0	0	0	0	0	0	0	0	0	0	0	0	0	0	0	0	0	0	0	0	0	0
SRR10224603	2019	30	515770	5	873	Brandenburg	Rockingham	24	1	1	chromosome	chromosome	chromosome	chromosome	chromosome	chromosome	0	0	0	0	0	0	0	0	0	0	0	0	0	0	0	0	0	0	0	0	0	0	0	0	0	0	0	0	0	0	0	0	0
SRR10224604	2019	57	225819	3	19	Typhimurium	Coos	25	1	1	chromosome	chromosome	chromosome	chromosome	chromosome	chromosome	0	0	0	0	0	0	0	0	0	0	0	0	0	0	0	0	0	0	0	0	0	0	0	0	0	0	0	0	0	0	0	0	0
SRR10224606	2019	47	282437	unclustered	26	Thompson	no info	28	3	1	chromosome	chromosome	chromosome	chromosome	chromosome	chromosome	0	0	0	0	0	0	0	0	plasmid_AA474	0	plasmid_AA474	plasmid_AA474	plasmid_AA474	plasmid_AA474	plasmid_AA474	plasmid_AA474	0	0	0	0	0	0	0	0	0	0	0	0	0	0	0	0	0
SRR10224607	2019	40	283544	1	11	Enteritidis	Cheshire	25	1	1	chromosome	chromosome	chromosome	chromosome	chromosome	chromosome	0	0	0	0	0	0	0	0	0	0	0	0	0	0	0	0	0	0	0	0	0	0	0	0	0	0	0	0	0	0	0	0	0
SRR10224608	2019	37	284427	1	11	Enteritidis	Grafton	25	1	1	chromosome	chromosome	chromosome	chromosome	chromosome	chromosome	0	0	0	0	0	0	0	0	0	0	0	0	0	0	0	0	0	0	0	0	0	0	0	0	0	0	0	0	0	0	0	0	0
SRR10224609	2019	48	264536	1	11	Enteritidis	Cheshire	25	1	1	chromosome	chromosome	chromosome	chromosome	chromosome	chromosome	0	0	0	0	0	0	0	0	0	0	0	0	0	0	0	0	0	0	0	0	0	0	0	0	0	0	0	0	0	0	0	0	0
SRR10224610	2019	65	163498	2	32	Infantis	Windham,VT	26	2	1	chromosome	chromosome	chromosome	chromosome	chromosome	chromosome	0	0	0	0	0	0	0	0	plasmid_AA474	0	plasmid_AA474	plasmid_AA474	plasmid_AA474	plasmid_AA474	plasmid_AA474	plasmid_AA474	0	0	0	0	0	0	0	0	0	0	0	0	chromosome	0	0	0	0
SRR10224611	2019	27	650130	5	24	Javiana	Rockingham	25	1	0	chromosome	chromosome	chromosome	chromosome	chromosome	chromosome	0	0	0	0	0	0	0	0	0	0	0	0	0	0	0	0	0	0	0	0	0	0	0	0	0	0	0	0	0	0	0	0	0
SRR10224612	2019	63	191342	3	19	Typhimurium	Hillsborough	25	1	1	chromosome	chromosome	chromosome	chromosome	chromosome	chromosome	0	0	0	0	0	0	0	0	0	0	0	0	0	0	0	0	0	0	0	0	0	0	0	0	0	0	0	0	0	0	0	0	0
SRR10224613	2019	36	275411	5	93	Reading	Merrimack	25	2	0	chromosome	chromosome	chromosome	chromosome	chromosome	chromosome	0	0	0	0	0	0	0	0	0	0	0	0	0	0	0	0	0	0	0	0	0	0	0	0	chromosome	chromosome	0	chromosome	chromosome	0	0	0	0
SRR10224614	2019	79	185517	3	19	I4,[5],12:i:-	Hillsborough	25	1	2	chromosome	chromosome	chromosome	chromosome	chromosome	chromosome	0	0	0	0	0	0	0	0	0	0	0	0	0	0	0	0	0	0	0	0	0	0	0	0	0	0	0	0	0	0	0	0	0
SRR10224615	2019	65	171657	3	19	Typhimurium	Belknap	25	1	1	chromosome	chromosome	chromosome	chromosome	chromosome	chromosome	0	0	0	0	0	0	0	0	0	0	0	0	0	0	0	0	0	0	0	0	0	0	0	0	0	0	0	0	0	0	0	0	0
SRR10224616	2019	90	150077	3	19	Typhimurium	Belknap	25	1	2	chromosome	chromosome	chromosome	chromosome	chromosome	chromosome	0	0	0	0	0	0	0	0	0	0	0	0	0	0	0	0	0	0	0	0	0	0	0	0	0	0	0	0	0	0	0	0	0
SRR10224617	2019	44	300828	1	11	Enteritidis	Cheshire	25	1	1	chromosome	chromosome	chromosome	chromosome	chromosome	chromosome	0	0	0	0	0	0	0	0	0	0	0	0	0	0	0	0	0	0	0	0	0	0	0	0	0	0	0	0	0	0	0	0	0
SRR10224618	2019	43	325788	1	11	Enteritidis	Hillsborough	25	1	1	chromosome	chromosome	chromosome	chromosome	chromosome	chromosome	0	0	0	0	0	0	0	0	0	0	0	0	0	0	0	0	0	0	0	0	0	0	0	0	0	0	0	0	0	0	0	0	0
SRR10224619	2019	49	248368	4	118	Newport	Hillsborough	26	1	0	chromosome	chromosome	chromosome	chromosome	chromosome	chromosome	0	0	0	0	0	0	0	0	0	0	0	0	0	0	0	0	0	0	0	0	0	0	0	0	0	0	0	0	0	0	0	0	0
SRR10224620	2019	34	479334	1	11	Enteritidis	Cheshire	25	1	1	chromosome	chromosome	chromosome	chromosome	chromosome	chromosome	0	0	0	0	0	0	0	0	0	0	0	0	0	0	0	0	0	0	0	0	0	0	0	0	0	0	0	0	0	0	0	0	0
SRR10224621	2019	33	401069	1	11	Enteritidis	Rockingham	25	1	2	chromosome	chromosome	chromosome	chromosome	chromosome	chromosome	0	0	0	0	0	0	0	0	0	0	0	0	0	0	0	0	0	0	0	0	0	0	0	0	0	0	0	0	0	0	0	0	0
SRR10224622	2019	42	340478	unclustered	22	Braenderup	Strafford	24	1	5	chromosome	chromosome	chromosome	chromosome	chromosome	chromosome	0	0	0	0	0	0	0	0	0	0	0	0	0	0	0	0	0	0	0	0	0	0	0	0	0	0	0	0	0	0	0	0	0
SRR10224623	2019	86	152920	unclustered	1986	Stanleyville	Rockingham	26	1	3	chromosome	chromosome	chromosome	chromosome	chromosome	chromosome	0	0	0	0	0	0	0	0	0	0	0	0	0	0	0	0	0	0	0	0	0	0	0	0	0	0	0	0	0	0	0	0	0
SRR10224624	2019	61	151232	4	118	Newport	Rockingham	26	1	0	chromosome	chromosome	chromosome	chromosome	chromosome	chromosome	0	0	0	0	0	0	0	0	0	0	0	0	0	0	0	0	0	0	0	0	0	0	0	0	0	0	0	0	0	0	0	0	0
SRR10224625	2019	110	104611	unclustered	2119	I-:e,h:1,6	Merrimack	25	1	1	chromosome	chromosome	chromosome	chromosome	chromosome	chromosome	0	0	0	0	0	0	0	0	0	0	0	0	0	0	0	0	0	0	0	0	0	0	0	0	0	0	0	0	0	0	0	0	0
SRR10224626	2019	28	386396	5	24	Javiana	Grafton	25	1	0	chromosome	chromosome	chromosome	chromosome	chromosome	chromosome	0	0	0	0	0	0	0	0	0	0	0	0	0	0	0	0	0	0	0	0	0	0	0	0	0	0	0	0	0	0	0	0	0
SRR10224628	2019	39	300314	unclustered	22	Braenderup	Hillsborough	24	1	1	chromosome	chromosome	chromosome	chromosome	chromosome	chromosome	0	0	0	0	0	0	0	0	0	0	0	0	0	0	0	0	0	0	0	0	0	0	0	0	0	0	0	0	0	0	0	0	0
SRR10226384	2019	39	401085	1	11	Enteritidis	Grafton	25	1	1	chromosome	chromosome	chromosome	chromosome	chromosome	chromosome	0	0	0	0	0	0	0	0	0	0	0	0	0	0	0	0	0	0	0	0	0	0	0	0	0	0	0	0	0	0	0	0	0
SRR10386313	2019	55	222967	3	19	Typhimurium	Merrimack	25	1	1	chromosome	chromosome	chromosome	chromosome	chromosome	chromosome	0	0	0	0	0	0	0	0	0	0	0	0	0	0	0	0	0	0	0	0	0	0	0	0	0	0	0	0	0	0	0	0	0
SRR10392731	2019	34	398260	5	412	Reading	Grafton	26	1	3	chromosome	chromosome	chromosome	chromosome	chromosome	chromosome	0	0	0	0	0	0	0	0	0	0	0	0	0	0	0	0	0	0	0	0	0	0	0	0	0	0	0	0	0	0	0	0	0
SRR10392733	2019	72	143895	unclustered	88	I-:b:1,2	Hillsborough	25	1	3	chromosome	chromosome	chromosome	chromosome	chromosome	chromosome	0	0	0	0	0	0	0	0	0	0	0	0	0	0	0	0	0	0	0	0	0	0	0	0	0	0	0	0	0	0	0	0	0
SRR10674704	2019	36	263016	1	11	Enteritidis	Grafton	26	1	1	chromosome	chromosome	chromosome	chromosome	chromosome	chromosome	0	0	0	0	0	0	0	0	0	0	0	0	0	0	0	0	0	0	0	0	0	0	0	0	0	0	0	0	0	0	0	0	0
SRR10674764	2019	76	115971	unclustered	22	I-:e,h:e,n,z15	Strafford	24	1	6	chromosome	chromosome	chromosome	chromosome	chromosome	chromosome	0	0	0	0	0	0	0	0	0	0	0	0	0	0	0	0	0	0	0	0	0	0	0	0	0	0	0	0	0	0	0	0	0
SRR10674765	2019	40	264459	1	11	Enteritidis	Merrimack	25	1	1	chromosome	chromosome	chromosome	chromosome	chromosome	chromosome	0	0	0	0	0	0	0	0	0	0	0	0	0	0	0	0	0	0	0	0	0	0	0	0	0	0	0	0	0	0	0	0	0
SRR10674766	2019	88	105766	unclustered	1583	Abony	Strafford	26	1	2	chromosome	chromosome	chromosome	chromosome	chromosome	chromosome	0	0	0	0	0	0	0	0	0	0	0	0	0	0	0	0	0	0	0	0	0	0	0	0	0	0	0	0	0	0	0	0	0
SRR10674767	2019	48	238022	1	11	Enteritidis	Grafton	25	1	1	chromosome	chromosome	chromosome	chromosome	chromosome	chromosome	0	0	0	0	0	0	0	0	0	0	0	0	0	0	0	0	0	0	0	0	0	0	0	0	0	0	0	0	0	0	0	0	0
SRR10674769	2019	71	147348	1	11	Enteritidis	Hillsborough	25	1	0	chromosome	chromosome	chromosome	chromosome	chromosome	chromosome	0	0	0	0	0	0	0	0	0	0	0	0	0	0	0	0	0	0	0	0	0	0	0	0	0	0	0	0	0	0	0	0	0
SRR10674770	2019	79	140074	4	118	Newport	Hillsborough	26	1	0	chromosome	chromosome	chromosome	chromosome	chromosome	chromosome	0	0	0	0	0	0	0	0	0	0	0	0	0	0	0	0	0	0	0	0	0	0	0	0	0	0	0	0	0	0	0	0	0
SRR10674771	2019	37	401021	1	11	Enteritidis	Cheshire	25	1	1	chromosome	chromosome	chromosome	chromosome	chromosome	chromosome	0	0	0	0	0	0	0	0	0	0	0	0	0	0	0	0	0	0	0	0	0	0	0	0	0	0	0	0	0	0	0	0	0
SRR10674773	2019	72	223253	3	34	I4,[5],12:i:-	Cheshire	30	5	2	chromosome	chromosome	chromosome	chromosome	chromosome	chromosome	chromosome	chromosome	chromosome	chromosome	chromosome	chromosome	chromosome	chromosome	plasmid_AC082	0	plasmid_AC082	plasmid_AC082	plasmid_AC082	plasmid_AC082	plasmid_AC082	plasmid_AC082	chromosome	chromosome	chromosome	chromosome	chromosome	chromosome	chromosome	chromosome	chromosome	chromosome	chromosome	0	chromosome	0	0	0	0
SRR10674774	2019	82	119566	unclustered	2125	Thompson	Belknap	25	1	1	chromosome	chromosome	chromosome	chromosome	chromosome	chromosome	0	0	0	0	0	0	0	0	0	0	0	0	0	0	0	0	0	0	0	0	0	0	0	0	0	0	0	0	0	0	0	0	0
SRR10674775	2019	82	134095	unclustered	10	Dublin	Hillsborough	31	1	2	chromosome	chromosome	chromosome	chromosome	chromosome	chromosome	0	0	0	0	0	0	0	0	0	0	0	0	0	0	0	0	0	0	0	0	0	0	0	0	0	0	0	0	0	0	0	0	0
SRR10674776	2019	54	177140	unclustered	-	Muenchen	Grafton	25	1	0	chromosome	chromosome	chromosome	chromosome	chromosome	chromosome	0	0	0	0	0	0	0	0	0	0	0	0	0	0	0	0	0	0	0	0	0	0	0	0	0	0	0	0	0	0	0	0	0
SRR10674779	2019	65	223642	3	19	Typhimurium	Hillsborough	25	1	1	chromosome	chromosome	chromosome	chromosome	chromosome	chromosome	0	0	0	0	0	0	0	0	0	0	0	0	0	0	0	0	0	0	0	0	0	0	0	0	0	0	0	0	0	0	0	0	0
SRR10674782	2019	62	186254	4	118	Newport	Strafford	26	1	1	chromosome	chromosome	chromosome	chromosome	chromosome	chromosome	0	0	0	0	0	0	0	0	0	0	0	0	0	0	0	0	0	0	0	0	0	0	0	0	0	0	0	0	0	0	0	0	0
SRR10674783	2019	39	355681	5	471	Johannesburg	Rockingham	26	1	2	chromosome	chromosome	chromosome	chromosome	chromosome	chromosome	0	0	0	0	0	0	0	0	0	0	0	0	0	0	0	0	0	0	0	0	0	0	0	0	0	0	0	0	0	0	0	0	0
SRR10674784	2019	61	271351	3	19	Typhimurium	Merrimack	25	1	1	chromosome	chromosome	chromosome	chromosome	chromosome	chromosome	0	0	0	0	0	0	0	0	0	0	0	0	0	0	0	0	0	0	0	0	0	0	0	0	0	0	0	0	0	0	0	0	0
SRR10686669	2019	125	79021	3	19	Typhimurium	Grafton	27	2	3	chromosome	chromosome	chromosome	chromosome	chromosome	chromosome	0	0	0	0	0	0	0	0	0	0	0	0	0	0	0	0	0	0	0	0	0	0	0	0	0	0	0	0	0	0	0	0	0
SRR10686680	2019	103	96629	3	19	I-:i:1,2	Merrimack	24	1	1	chromosome	chromosome	chromosome	chromosome	chromosome	chromosome	0	0	0	0	0	0	0	0	0	0	0	0	0	0	0	0	0	0	0	0	0	0	0	0	0	0	0	0	0	0	0	0	0
SRR10686681	2019	67	148601	unclustered	22	Braenderup	Merrimack	24	1	1	chromosome	chromosome	chromosome	chromosome	chromosome	chromosome	0	0	0	0	0	0	0	0	0	0	0	0	0	0	0	0	0	0	0	0	0	0	0	0	0	0	0	0	0	0	0	0	0
SRR10686682	2019	53	198207	1	11	Enteritidis	Rockingham	25	1	1	chromosome	chromosome	chromosome	chromosome	chromosome	chromosome	0	0	0	0	0	0	0	0	0	0	0	0	0	0	0	0	0	0	0	0	0	0	0	0	0	0	0	0	0	0	0	0	0
SRR10686683	2019	55	181425	1	11	Enteritidis	Hillsborough	29	1	1	chromosome	chromosome	chromosome	chromosome	chromosome	chromosome	0	0	0	0	0	0	0	0	0	0	0	0	0	0	0	0	0	0	0	0	0	0	0	0	0	0	0	0	0	0	0	0	0
SRR10985287	2019	49	264540	1	11	Enteritidis	Grafton	25	1	1	chromosome	chromosome	chromosome	chromosome	chromosome	chromosome	0	0	0	0	0	0	0	0	0	0	0	0	0	0	0	0	0	0	0	0	0	0	0	0	0	0	0	0	0	0	0	0	0
SRR10985342	2019	122	80025	unclustered	423	I-:b:-	Grafton	26	1	1	chromosome	chromosome	chromosome	chromosome	chromosome	chromosome	0	0	0	0	0	0	0	0	0	0	0	0	0	0	0	0	0	0	0	0	0	0	0	0	0	0	0	0	0	0	0	0	0
SRR10985343	2019	52	201760	2	32	Infantis	Hillsborough	24	1	0	chromosome	chromosome	chromosome	chromosome	chromosome	chromosome	0	0	0	0	0	0	0	0	0	0	0	0	0	0	0	0	0	0	0	0	0	0	0	0	0	0	0	0	chromosome	0	0	0	0
SRR10985344	2019	50	253862	1	11	Enteritidis	Hillsborough	25	1	1	chromosome	chromosome	chromosome	chromosome	chromosome	chromosome	0	0	0	0	0	0	0	0	0	0	0	0	0	0	0	0	0	0	0	0	0	0	0	0	0	0	0	0	0	0	0	0	0
SRR10985345	2019	88	153466	1	11	Enteritidis	Belknap	25	1	2	chromosome	chromosome	chromosome	chromosome	chromosome	chromosome	0	0	0	0	0	0	0	0	0	0	0	0	0	0	0	0	0	0	0	0	0	0	0	0	0	0	0	0	0	0	0	0	0
SRR10985346	2019	55	213938	unclustered	50	Saintpaul	Merrimack	25	1	0	chromosome	chromosome	chromosome	chromosome	chromosome	chromosome	0	0	0	0	0	0	0	0	0	0	0	0	0	0	0	0	0	0	0	0	0	0	0	0	0	0	0	0	0	0	0	0	0
SRR10985348	2020	56	149490	unclustered	2166	Lomalinda	Hillsborough	24	1	0	chromosome	chromosome	chromosome	chromosome	chromosome	chromosome	0	0	0	0	0	0	0	0	0	0	0	0	0	0	0	0	0	0	0	0	0	0	0	0	0	0	0	0	0	0	0	0	0
SRR10985349	2020	42	325778	1	11	Enteritidis	Hillsborough	25	1	1	chromosome	chromosome	chromosome	chromosome	chromosome	chromosome	0	0	0	0	0	0	0	0	0	0	0	0	0	0	0	0	0	0	0	0	0	0	0	0	0	0	0	0	0	0	0	0	0
SRR10985350	2020	68	201190	unclustered	2015	Coeln	Hillsborough	27	3	1	chromosome	chromosome	chromosome	chromosome	chromosome	chromosome	0	0	0	0	0	0	0	0	0	0	0	0	0	0	0	0	0	0	0	0	plasmid_AA739	0	plasmid_AA739	chromosome	chromosome	chromosome	chromosome	chromosome	chromosome	plasmid_AA739	plasmid_AA739	plasmid_AA739	plasmid_AA739
SRR10988576	2019	111	83422	5	2440	I-:d:1,7	Hillsborough	25	1	2	chromosome	chromosome	chromosome	chromosome	chromosome	chromosome	0	0	0	0	0	0	0	0	0	0	0	0	0	0	0	0	0	0	0	0	0	0	0	0	0	0	0	0	0	0	0	0	0
SRR10988577	2019	156	72449	unclustered	10	Dublin	Grafton	32	2	3	chromosome	chromosome	chromosome	chromosome	chromosome	chromosome	0	0	0	0	0	0	0	0	chromosome	chromosome	chromosome	chromosome	chromosome	chromosome	chromosome	chromosome	0	0	0	0	0	0	0	0	0	0	0	0	0	0	0	0	0
SRR11305616	2020	44	242644	unclustered	423	I4:b:-	Merrimack	26	1	0	chromosome	chromosome	chromosome	chromosome	chromosome	chromosome	0	0	0	0	0	0	0	0	0	0	0	0	0	0	0	0	0	0	0	0	0	0	0	0	0	0	0	0	0	0	0	0	0
SRR11305618	2020	50	282781	3	34	I4,[5],12:i:-	Belknap	25	4	0	chromosome	chromosome	chromosome	chromosome	chromosome	chromosome	chromosome	chromosome	chromosome	chromosome	chromosome	chromosome	chromosome	chromosome	0	0	0	0	0	0	0	0	chromosome	chromosome	chromosome	chromosome	chromosome	chromosome	chromosome	chromosome	chromosome	chromosome	chromosome	0	chromosome	0	0	0	0
SRR11305619	2020	30	479332	1	11	Enteritidis	Merrimack	25	1	1	chromosome	chromosome	chromosome	chromosome	chromosome	chromosome	0	0	0	0	0	0	0	0	0	0	0	0	0	0	0	0	0	0	0	0	0	0	0	0	0	0	0	0	0	0	0	0	0
SRR11305620	2020	34	525592	unclustered	132	Newport	York,ME	30	2	2	chromosome	chromosome	chromosome	chromosome	chromosome	chromosome	0	0	0	0	0	0	0	0	0	0	0	0	0	0	0	0	0	0	0	0	0	0	0	0	0	0	0	0	0	0	0	0	0
SRR11305623	2020	26	490433	1	11	Enteritidis	Grafton	25	1	1	chromosome	chromosome	chromosome	chromosome	chromosome	chromosome	0	0	0	0	0	0	0	0	0	0	0	0	0	0	0	0	0	0	0	0	0	0	0	0	0	0	0	0	0	0	0	0	0
SRR11305626	2020	34	712052	unclustered	435	Berta	Hillsborough	25	1	1	chromosome	chromosome	chromosome	chromosome	chromosome	chromosome	0	0	0	0	0	0	0	0	0	0	0	0	0	0	0	0	0	0	0	0	0	0	0	0	0	0	0	0	0	0	0	0	0
SRR11305629	2020	59	271390	3	19	Typhimurium	Hillsborough	25	1	1	chromosome	chromosome	chromosome	chromosome	chromosome	chromosome	0	0	0	0	0	0	0	0	0	0	0	0	0	0	0	0	0	0	0	0	0	0	0	0	0	0	0	0	0	0	0	0	0
SRR11305631	2020	54	225812	3	19	Typhimurium	Grafton	25	1	2	chromosome	chromosome	chromosome	chromosome	chromosome	chromosome	0	0	0	0	0	0	0	0	0	0	0	0	0	0	0	0	0	0	0	0	0	0	0	0	0	0	0	0	0	0	0	0	0
SRR11305633	2020	40	406761	4	118	Newport	Rockingham	26	1	0	chromosome	chromosome	chromosome	chromosome	chromosome	chromosome	0	0	0	0	0	0	0	0	0	0	0	0	0	0	0	0	0	0	0	0	0	0	0	0	0	0	0	0	0	0	0	0	0
SRR11305634	2020	28	479308	1	11	Enteritidis	Merrimack	25	1	1	chromosome	chromosome	chromosome	chromosome	chromosome	chromosome	0	0	0	0	0	0	0	0	0	0	0	0	0	0	0	0	0	0	0	0	0	0	0	0	0	0	0	0	0	0	0	0	0
SRR11305643	2020	27	490433	1	11	Enteritidis	Merrimack	25	1	1	chromosome	chromosome	chromosome	chromosome	chromosome	chromosome	0	0	0	0	0	0	0	0	0	0	0	0	0	0	0	0	0	0	0	0	0	0	0	0	0	0	0	0	0	0	0	0	0
SRR11625437	2020	30	492230	1	11	Enteritidis	Grafton	25	1	1	chromosome	chromosome	chromosome	chromosome	chromosome	chromosome	0	0	0	0	0	0	0	0	0	0	0	0	0	0	0	0	0	0	0	0	0	0	0	0	0	0	0	0	0	0	0	0	0
SRR11853600	2020	35	533665	unclustered	684	Uganda	Hillsborough	25	1	0	chromosome	chromosome	chromosome	chromosome	chromosome	chromosome	0	0	0	0	0	0	0	0	0	0	0	0	0	0	0	0	0	0	0	0	0	0	0	0	0	0	0	0	0	0	0	0	0
SRR11853601	2020	31	479334	1	11	Enteritidis	Belknap	25	1	1	chromosome	chromosome	chromosome	chromosome	chromosome	chromosome	0	0	0	0	0	0	0	0	0	0	0	0	0	0	0	0	0	0	0	0	0	0	0	0	0	0	0	0	0	0	0	0	0
SRR11853602	2020	29	659771	unclustered	27	Saintpaul	Belknap	26	2	3	chromosome	chromosome	chromosome	chromosome	chromosome	chromosome	0	0	0	0	0	0	0	0	0	0	0	0	0	0	0	0	0	0	0	0	0	0	0	0	0	0	0	0	0	0	0	0	0
SRR11853603	2020	39	461651	5	1547	Javiana	Rockingham	25	1	0	chromosome	chromosome	chromosome	chromosome	chromosome	chromosome	0	0	0	0	0	0	0	0	0	0	0	0	0	0	0	0	0	0	0	0	0	0	0	0	0	0	0	0	0	0	0	0	0
SRR11853605	2020	56	321002	5	548	Minnesota	Grafton	26	1	1	chromosome	chromosome	chromosome	chromosome	chromosome	chromosome	0	0	0	0	0	0	0	0	0	0	0	0	0	0	0	0	0	0	0	0	0	0	0	0	0	0	0	0	0	0	0	0	0
SRR11853606	2020	31	490721	1	11	Enteritidis	Hillsborough	25	1	2	chromosome	chromosome	chromosome	chromosome	chromosome	chromosome	0	0	0	0	0	0	0	0	0	0	0	0	0	0	0	0	0	0	0	0	0	0	0	0	0	0	0	0	0	0	0	0	0
SRR11853607	2020	39	275468	3	19	Typhimurium	Merrimack	25	1	0	chromosome	chromosome	chromosome	chromosome	chromosome	chromosome	0	0	0	0	0	0	0	0	0	0	0	0	0	0	0	0	0	0	0	0	0	0	0	0	0	0	0	0	0	0	0	0	0
SRR12102173	2020	44	496661	unclustered	22	Braenderup	Strafford	24	1	0	chromosome	chromosome	chromosome	chromosome	chromosome	chromosome	0	0	0	0	0	0	0	0	0	0	0	0	0	0	0	0	0	0	0	0	0	0	0	0	0	0	0	0	0	0	0	0	0
SRR12102174	2020	31	479334	1	11	Enteritidis	Rockingham	25	1	1	chromosome	chromosome	chromosome	chromosome	chromosome	chromosome	0	0	0	0	0	0	0	0	0	0	0	0	0	0	0	0	0	0	0	0	0	0	0	0	0	0	0	0	0	0	0	0	0
SRR12102175	2020	34	320680	1	11	Enteritidis	Rockingham	25	1	1	chromosome	chromosome	chromosome	chromosome	chromosome	chromosome	0	0	0	0	0	0	0	0	0	0	0	0	0	0	0	0	0	0	0	0	0	0	0	0	0	0	0	0	0	0	0	0	0
SRR12102176	2020	36	714892	unclustered	33	Hadar	Strafford	29	1	1	chromosome	chromosome	chromosome	chromosome	chromosome	chromosome	0	0	0	0	0	0	0	0	0	0	0	0	0	0	0	0	0	0	0	0	0	0	0	0	0	0	0	0	0	0	0	0	0
SRR12102177	2020	33	462354	unclustered	27	Saintpaul	Grafton	26	2	2	chromosome	chromosome	chromosome	chromosome	chromosome	chromosome	0	0	0	0	0	0	0	0	0	0	0	0	0	0	0	0	0	0	0	0	0	0	0	0	0	0	0	0	0	0	0	0	0
SRR12102178	2020	29	492230	1	11	Enteritidis	Merrimack	25	1	1	chromosome	chromosome	chromosome	chromosome	chromosome	chromosome	0	0	0	0	0	0	0	0	0	0	0	0	0	0	0	0	0	0	0	0	0	0	0	0	0	0	0	0	0	0	0	0	0
SRR12102179	2020	28	479517	1	11	Enteritidis	Grafton	25	1	1	chromosome	chromosome	chromosome	chromosome	chromosome	chromosome	0	0	0	0	0	0	0	0	0	0	0	0	0	0	0	0	0	0	0	0	0	0	0	0	0	0	0	0	0	0	0	0	0
SRR12102180	2020	30	423018	1	11	Enteritidis	Grafton	25	1	1	chromosome	chromosome	chromosome	chromosome	chromosome	chromosome	0	0	0	0	0	0	0	0	0	0	0	0	0	0	0	0	0	0	0	0	0	0	0	0	0	0	0	0	0	0	0	0	0
SRR12102181	2020	38	536936	unclustered	33	Hadar	Merrimack	29	1	2	chromosome	chromosome	chromosome	chromosome	chromosome	chromosome	0	0	0	0	0	0	0	0	0	0	0	0	0	0	0	0	0	0	0	0	0	0	0	0	0	0	0	0	0	0	0	0	0
SRR12102182	2020	32	479524	1	11	Enteritidis	Carroll	25	1	1	chromosome	chromosome	chromosome	chromosome	chromosome	chromosome	0	0	0	0	0	0	0	0	0	0	0	0	0	0	0	0	0	0	0	0	0	0	0	0	0	0	0	0	0	0	0	0	0
SRR12102183	2020	36	614268	unclustered	33	Hadar	Grafton	29	1	1	chromosome	chromosome	chromosome	chromosome	chromosome	chromosome	0	0	0	0	0	0	0	0	0	0	0	0	0	0	0	0	0	0	0	0	0	0	0	0	0	0	0	0	0	0	0	0	0
SRR12102184	2020	30	503872	unclustered	45	Newport	Grafton	24	1	0	chromosome	chromosome	chromosome	chromosome	chromosome	chromosome	0	0	0	0	0	0	0	0	0	0	0	0	0	0	0	0	0	0	0	0	0	0	0	0	0	0	0	0	0	0	0	0	0
SRR12102185	2020	29	490433	1	11	Enteritidis	Merrimack	25	1	1	chromosome	chromosome	chromosome	chromosome	chromosome	chromosome	0	0	0	0	0	0	0	0	0	0	0	0	0	0	0	0	0	0	0	0	0	0	0	0	0	0	0	0	0	0	0	0	0
SRR12102186	2020	35	614541	unclustered	33	Hadar	Merrimack	29	1	1	chromosome	chromosome	chromosome	chromosome	chromosome	chromosome	0	0	0	0	0	0	0	0	0	0	0	0	0	0	0	0	0	0	0	0	0	0	0	0	0	0	0	0	0	0	0	0	0
SRR5364221	2017	57	225811	3	19	Typhimurium	Hillsborough	25	2	1	chromosome	chromosome	chromosome	chromosome	chromosome	chromosome	0	0	0	0	0	0	0	0	0	0	0	0	0	0	0	0	0	0	0	0	0	0	0	chromosome	chromosome	chromosome	chromosome	chromosome	chromosome	0	0	0	0
SRR5364224	2017	41	320616	unclustered	10	Dublin	Hillsborough	31	1	2	chromosome	chromosome	chromosome	chromosome	chromosome	chromosome	0	0	0	0	0	0	0	0	0	0	0	0	0	0	0	0	0	0	0	0	0	0	0	0	0	0	0	0	0	0	0	0	0
SRR5364225	2017	26	491739	1	11	Enteritidis	Carroll	25	1	1	chromosome	chromosome	chromosome	chromosome	chromosome	chromosome	0	0	0	0	0	0	0	0	0	0	0	0	0	0	0	0	0	0	0	0	0	0	0	0	0	0	0	0	0	0	0	0	0
SRR5364226	2017	35	390069	5	96	Schwarzengrund	Carroll	27	1	3	chromosome	chromosome	chromosome	chromosome	chromosome	chromosome	0	0	0	0	0	0	0	0	0	0	0	0	0	0	0	0	0	0	0	0	0	0	0	0	0	0	0	0	0	0	0	0	0
SRR5364227	2017	59	225811	3	19	Typhimurium	Hillsborough	25	2	1	chromosome	chromosome	chromosome	chromosome	chromosome	chromosome	0	0	0	0	0	0	0	0	0	0	0	0	0	0	0	0	0	0	0	0	0	0	0	chromosome	chromosome	chromosome	chromosome	chromosome	chromosome	0	0	0	0
SRR5364228	2017	28	395892	5	48	Panama	Hillsborough	26	1	0	chromosome	chromosome	chromosome	chromosome	chromosome	chromosome	0	0	0	0	0	0	0	0	0	0	0	0	0	0	0	0	0	0	0	0	0	0	0	0	0	0	0	0	0	0	0	0	0
SRR5364229	2017	117	128770	unclustered	365	Weltevreden	Merrimack	26	1	2	chromosome	chromosome	chromosome	chromosome	chromosome	chromosome	0	0	0	0	0	0	0	0	0	0	0	0	0	0	0	0	0	0	0	0	0	0	0	0	0	0	0	0	0	0	0	0	0
SRR5382665	2017	26	465135	5	1674	Javiana	Grafton	25	1	0	chromosome	chromosome	chromosome	chromosome	chromosome	chromosome	0	0	0	0	0	0	0	0	0	0	0	0	0	0	0	0	0	0	0	0	0	0	0	0	0	0	0	0	0	0	0	0	0
SRR5382673	2017	28	460336	1	11	Enteritidis	Merrimack	25	1	1	chromosome	chromosome	chromosome	chromosome	chromosome	chromosome	0	0	0	0	0	0	0	0	0	0	0	0	0	0	0	0	0	0	0	0	0	0	0	0	0	0	0	0	0	0	0	0	0
SRR6107297	2017	27	479308	1	11	Enteritidis	Merrimack	25	1	1	chromosome	chromosome	chromosome	chromosome	chromosome	chromosome	0	0	0	0	0	0	0	0	0	0	0	0	0	0	0	0	0	0	0	0	0	0	0	0	0	0	0	0	0	0	0	0	0
SRR6107309	2017	32	390576	5	138	Montevideo	Strafford	26	1	0	chromosome	chromosome	chromosome	chromosome	chromosome	chromosome	0	0	0	0	0	0	0	0	0	0	0	0	0	0	0	0	0	0	0	0	0	0	0	0	0	0	0	0	0	0	0	0	0
SRR6107320	2017	47	385478	4	118	Newport	Rockingham	26	1	0	chromosome	chromosome	chromosome	chromosome	chromosome	chromosome	0	0	0	0	0	0	0	0	0	0	0	0	0	0	0	0	0	0	0	0	0	0	0	0	0	0	0	0	0	0	0	0	0
SRR6107328	2017	29	639899	5	24	Javiana	Hillsborough	25	1	1	chromosome	chromosome	chromosome	chromosome	chromosome	chromosome	0	0	0	0	0	0	0	0	0	0	0	0	0	0	0	0	0	0	0	0	0	0	0	0	0	0	0	0	0	0	0	0	0
SRR6107330	2017	31	412162	unclustered	15	Heidelberg	Rockingham	26	1	2	chromosome	chromosome	chromosome	chromosome	chromosome	chromosome	0	0	0	0	0	0	0	0	0	0	0	0	0	0	0	0	0	0	0	0	0	0	0	0	0	0	0	0	chromosome	0	0	0	0
SRR6107334	2017	30	412162	unclustered	15	Heidelberg	Rockingham	26	1	2	chromosome	chromosome	chromosome	chromosome	chromosome	chromosome	0	0	0	0	0	0	0	0	0	0	0	0	0	0	0	0	0	0	0	0	0	0	0	0	0	0	0	0	chromosome	0	0	0	0
SRR6107340	2017	27	725157	unclustered	15	Heidelberg	Rockingham	26	1	2	chromosome	chromosome	chromosome	chromosome	chromosome	chromosome	0	0	0	0	0	0	0	0	0	0	0	0	0	0	0	0	0	0	0	0	0	0	0	0	0	0	0	0	chromosome	0	0	0	0
SRR6107350	2017	50	204378	unclustered	2	Typhi	Hillsborough	21	0	0	0	0	chromosome	0	0	0	0	0	0	0	0	0	0	0	0	0	0	0	0	0	0	0	0	0	0	0	0	0	0	0	0	0	0	0	0	0	0	0	0
SRR6107354	2017	41	367549	4	350	Newport	Strafford	26	1	3	chromosome	chromosome	chromosome	chromosome	chromosome	chromosome	0	0	0	0	0	0	0	0	0	0	0	0	0	0	0	0	0	0	0	0	0	0	0	0	0	0	0	0	0	0	0	0	0
SRR6107359	2017	28	412096	unclustered	15	Heidelberg	Rockingham	26	1	2	chromosome	chromosome	chromosome	chromosome	chromosome	chromosome	0	0	0	0	0	0	0	0	0	0	0	0	0	0	0	0	0	0	0	0	0	0	0	0	0	0	0	0	chromosome	0	0	0	0
SRR6107360	2017	31	411997	unclustered	15	Heidelberg	Strafford	26	1	2	chromosome	chromosome	chromosome	chromosome	chromosome	chromosome	0	0	0	0	0	0	0	0	0	0	0	0	0	0	0	0	0	0	0	0	0	0	0	0	0	0	0	0	chromosome	0	0	0	0
SRR6107362	2017	38	396713	2	32	Infantis	Strafford	29	1	2	chromosome	chromosome	chromosome	chromosome	chromosome	chromosome	0	0	0	0	0	0	0	0	0	0	0	0	0	0	0	0	0	0	0	0	0	0	0	0	0	0	0	0	chromosome	0	0	0	0
SRR6107371	2017	29	479314	1	11	Enteritidis	Belknap	25	1	1	chromosome	chromosome	chromosome	chromosome	chromosome	chromosome	0	0	0	0	0	0	0	0	0	0	0	0	0	0	0	0	0	0	0	0	0	0	0	0	0	0	0	0	0	0	0	0	0
SRR6158700	2017	43	385822	4	118	Newport	Strafford	26	1	0	chromosome	chromosome	chromosome	chromosome	chromosome	chromosome	0	0	0	0	0	0	0	0	0	0	0	0	0	0	0	0	0	0	0	0	0	0	0	0	0	0	0	0	0	0	0	0	0
SRR6183270	2017	55	255222	3	19	Typhimurium	Grafton	29	1	2	chromosome	chromosome	chromosome	chromosome	chromosome	chromosome	0	0	0	0	0	0	0	0	0	0	0	0	0	0	0	0	0	0	0	0	0	0	0	0	0	0	0	0	0	0	0	0	0
SRR6183271	2017	26	694032	unclustered	15	Heidelberg	Rockingham	26	1	2	chromosome	chromosome	chromosome	chromosome	chromosome	chromosome	0	0	0	0	0	0	0	0	0	0	0	0	0	0	0	0	0	0	0	0	0	0	0	0	0	0	0	0	chromosome	0	0	0	0
SRR6183272	2017	29	412162	unclustered	15	Heidelberg	Hillsborough	26	1	2	chromosome	chromosome	chromosome	chromosome	chromosome	chromosome	0	0	0	0	0	0	0	0	0	0	0	0	0	0	0	0	0	0	0	0	0	0	0	0	0	0	0	0	chromosome	0	0	0	0
SRR6183274	2017	38	298435	5	23	Oranienburg	Rockingham	26	1	0	chromosome	chromosome	chromosome	chromosome	chromosome	chromosome	0	0	0	0	0	0	0	0	0	0	0	0	0	0	0	0	0	0	0	0	0	0	0	0	0	0	0	0	0	0	0	0	0
SRR6183275	2017	28	478773	1	11	Enteritidis	Rockingham	25	1	3	chromosome	chromosome	chromosome	chromosome	chromosome	chromosome	0	0	0	0	0	0	0	0	0	0	0	0	0	0	0	0	0	0	0	0	0	0	0	0	0	0	0	0	0	0	0	0	0
SRR6183276	2017	56	222967	3	19	Typhimurium	Merrimack	25	1	1	chromosome	chromosome	chromosome	chromosome	chromosome	chromosome	0	0	0	0	0	0	0	0	0	0	0	0	0	0	0	0	0	0	0	0	0	0	0	0	0	0	0	0	0	0	0	0	0
SRR6183302	2017	63	300562	unclustered	1628	Reading	Hillsborough	27	1	1	chromosome	chromosome	chromosome	chromosome	chromosome	chromosome	0	0	0	0	0	0	0	0	0	0	0	0	0	0	0	0	0	0	0	0	0	0	0	0	0	0	0	0	0	0	0	0	0
SRR6183303	2017	30	479333	1	11	Enteritidis	Hillsborough	25	1	2	chromosome	chromosome	chromosome	chromosome	chromosome	chromosome	0	0	0	0	0	0	0	0	0	0	0	0	0	0	0	0	0	0	0	0	0	0	0	0	0	0	0	0	0	0	0	0	0
SRR6183310	2017	73	162633	3	19	Typhimurium	Grafton	31	3	1	chromosome	chromosome	chromosome	chromosome	chromosome	chromosome	0	0	0	0	0	0	0	0	plasmid_AA627	plasmid_AA627	0	plasmid_AA627	plasmid_AA627	plasmid_AA627	plasmid_AA627	plasmid_AA627	0	0	0	0	0	0	0	0	0	0	0	0	0	0	0	0	0
SRR6183315	2017	46	364971	4	350	Newport	Rockingham	26	1	1	chromosome	chromosome	chromosome	chromosome	chromosome	chromosome	0	0	0	0	0	0	0	0	0	0	0	0	0	0	0	0	0	0	0	0	0	0	0	0	0	0	0	0	0	0	0	0	0
SRR6183316	2017	30	479308	1	11	Enteritidis	Hillsborough	25	1	1	chromosome	chromosome	chromosome	chromosome	chromosome	chromosome	0	0	0	0	0	0	0	0	0	0	0	0	0	0	0	0	0	0	0	0	0	0	0	0	0	0	0	0	0	0	0	0	0
SRR6183317	2017	36	385289	5	23	Oranienburg	Rockingham	26	1	0	chromosome	chromosome	chromosome	chromosome	chromosome	chromosome	0	0	0	0	0	0	0	0	0	0	0	0	0	0	0	0	0	0	0	0	0	0	0	0	0	0	0	0	0	0	0	0	0
SRR6366419	2017	25	490080	1	11	Enteritidis	Rockingham	25	1	1	chromosome	chromosome	chromosome	chromosome	chromosome	chromosome	0	0	0	0	0	0	0	0	0	0	0	0	0	0	0	0	0	0	0	0	0	0	0	0	0	0	0	0	0	0	0	0	0
SRR6366421	2017	29	479332	1	11	Enteritidis	Strafford	25	1	1	chromosome	chromosome	chromosome	chromosome	chromosome	chromosome	0	0	0	0	0	0	0	0	0	0	0	0	0	0	0	0	0	0	0	0	0	0	0	0	0	0	0	0	0	0	0	0	0
SRR6366425	2017	29	478908	1	11	Enteritidis	Rockingham	25	1	2	chromosome	chromosome	chromosome	chromosome	chromosome	chromosome	0	0	0	0	0	0	0	0	0	0	0	0	0	0	0	0	0	0	0	0	0	0	0	0	0	0	0	0	0	0	0	0	0
SRR6366426	2017	27	478908	1	11	Enteritidis	Rockingham	25	1	2	chromosome	chromosome	chromosome	chromosome	chromosome	chromosome	0	0	0	0	0	0	0	0	0	0	0	0	0	0	0	0	0	0	0	0	0	0	0	0	0	0	0	0	0	0	0	0	0
SRR6366428	2017	39	232027	2	32	Infantis	Rockingham	24	1	1	chromosome	chromosome	chromosome	chromosome	chromosome	chromosome	0	0	0	0	0	0	0	0	0	0	0	0	0	0	0	0	0	0	0	0	0	0	0	0	0	0	0	0	chromosome	0	0	0	0
SRR6366430	2017	33	394215	5	1674	Javiana	Sullivan	25	1	0	chromosome	chromosome	chromosome	chromosome	chromosome	chromosome	0	0	0	0	0	0	0	0	0	0	0	0	0	0	0	0	0	0	0	0	0	0	0	0	0	0	0	0	0	0	0	0	0
SRR6366432	2017	27	520559	unclustered	26	Thompson	Strafford	25	1	0	chromosome	chromosome	chromosome	chromosome	chromosome	chromosome	0	0	0	0	0	0	0	0	0	0	0	0	0	0	0	0	0	0	0	0	0	0	0	0	0	0	0	0	0	0	0	0	0
SRR6366439	2017	59	207702	3	19	Typhimurium	Carroll	25	1	0	chromosome	chromosome	chromosome	chromosome	chromosome	chromosome	0	0	0	0	0	0	0	0	0	0	0	0	0	0	0	0	0	0	0	0	0	0	0	0	0	0	0	0	0	0	0	0	0
SRR6371549	2017	31	724187	unclustered	132	Newport	Cheshire	25	1	0	chromosome	chromosome	chromosome	chromosome	chromosome	chromosome	0	0	0	0	0	0	0	0	0	0	0	0	0	0	0	0	0	0	0	0	0	0	0	0	0	0	0	0	0	0	0	0	0
SRR6468486	2018	54	229671	unclustered	2166	Baildon	Merrimack	24	1	0	chromosome	chromosome	chromosome	chromosome	chromosome	chromosome	0	0	0	0	0	0	0	0	0	0	0	0	0	0	0	0	0	0	0	0	0	0	0	0	0	0	0	0	0	0	0	0	0
SRR6468492	2018	35	478715	unclustered	10	Dublin	Rockingham	33	2	1	chromosome	chromosome	chromosome	chromosome	chromosome	chromosome	0	0	0	0	0	0	0	0	plasmid_AA631	plasmid_AA631	0	plasmid_AA631	plasmid_AA631	plasmid_AA631	plasmid_AA631	plasmid_AA631	0	0	0	0	0	0	0	0	0	0	0	0	0	0	0	0	0
SRR6468719	2018	57	171979	unclustered	2	Typhi	Hillsborough	21	0	0	0	0	chromosome	0	0	0	0	0	0	0	0	0	0	0	0	0	0	0	0	0	0	0	0	0	0	0	0	0	0	0	0	0	0	0	0	0	0	0	0
SRR6468720	2018	30	439178	1	11	Enteritidis	Carroll	25	1	1	chromosome	chromosome	chromosome	chromosome	chromosome	chromosome	0	0	0	0	0	0	0	0	0	0	0	0	0	0	0	0	0	0	0	0	0	0	0	0	0	0	0	0	0	0	0	0	0
SRR6468723	2018	30	445044	5	24	Javiana	Hillsborough	25	1	0	chromosome	chromosome	chromosome	chromosome	chromosome	chromosome	0	0	0	0	0	0	0	0	0	0	0	0	0	0	0	0	0	0	0	0	0	0	0	0	0	0	0	0	0	0	0	0	0
SRR6710445	2018	34	405748	unclustered	16	Virchow	Strafford	26	1	0	chromosome	chromosome	chromosome	chromosome	chromosome	chromosome	0	0	0	0	0	0	0	0	0	0	0	0	0	0	0	0	0	0	0	0	0	0	0	0	0	0	0	0	0	0	0	0	0
SRR6710447	2018	24	464924	1	11	Enteritidis	Rockingham	25	1	1	chromosome	chromosome	chromosome	chromosome	chromosome	chromosome	0	0	0	0	0	0	0	0	0	0	0	0	0	0	0	0	0	0	0	0	0	0	0	0	0	0	0	0	0	0	0	0	0
SRR6710453	2018	50	385634	4	5	Newport	Hillsborough	26	1	0	chromosome	chromosome	chromosome	chromosome	chromosome	chromosome	0	0	0	0	0	0	0	0	0	0	0	0	0	0	0	0	0	0	0	0	0	0	0	0	0	0	0	0	0	0	0	0	0
SRR6710464	2018	31	479308	1	11	Enteritidis	Cheshire	25	1	2	chromosome	chromosome	chromosome	chromosome	chromosome	chromosome	0	0	0	0	0	0	0	0	0	0	0	0	0	0	0	0	0	0	0	0	0	0	0	0	0	0	0	0	0	0	0	0	0
SRR6710467	2018	76	401522	unclustered	112	Muenchen	Rockingham	25	1	1	chromosome	chromosome	chromosome	chromosome	chromosome	chromosome	0	0	0	0	0	0	0	0	0	0	0	0	0	0	0	0	0	0	0	0	0	0	0	0	0	0	0	0	0	0	0	0	0
SRR6710468	2018	27	520553	unclustered	26	Thompson	Hillsborough	25	1	0	chromosome	chromosome	chromosome	chromosome	chromosome	chromosome	0	0	0	0	0	0	0	0	0	0	0	0	0	0	0	0	0	0	0	0	0	0	0	0	0	0	0	0	0	0	0	0	0
SRR6760545	2018	25	521337	unclustered	64	Anatum	Grafton	25	1	0	chromosome	chromosome	chromosome	chromosome	chromosome	chromosome	0	0	0	0	0	0	0	0	0	0	0	0	0	0	0	0	0	0	0	0	0	0	0	0	0	0	0	0	0	0	0	0	0
SRR6940586	2018	33	461655	1	11	Enteritidis	York,ME	25	1	2	chromosome	chromosome	chromosome	chromosome	chromosome	chromosome	0	0	0	0	0	0	0	0	0	0	0	0	0	0	0	0	0	0	0	0	0	0	0	0	0	0	0	0	0	0	0	0	0
SRR6940737	2018	30	326172	1	11	Enteritidis	York,ME	25	1	2	chromosome	chromosome	chromosome	chromosome	chromosome	chromosome	0	0	0	0	0	0	0	0	0	0	0	0	0	0	0	0	0	0	0	0	0	0	0	0	0	0	0	0	0	0	0	0	0
SRR6940738	2018	40	401092	1	11	Enteritidis	Cheshire	25	1	1	chromosome	chromosome	chromosome	chromosome	chromosome	chromosome	0	0	0	0	0	0	0	0	0	0	0	0	0	0	0	0	0	0	0	0	0	0	0	0	0	0	0	0	0	0	0	0	0
SRR6940739	2018	49	171053	unclustered	423	I4:b:-	Hillsborough	26	1	0	chromosome	chromosome	chromosome	chromosome	chromosome	chromosome	0	0	0	0	0	0	0	0	0	0	0	0	0	0	0	0	0	0	0	0	0	0	0	0	0	0	0	0	0	0	0	0	0
SRR6940746	2018	30	479308	1	11	Enteritidis	Rockingham	25	1	2	chromosome	chromosome	chromosome	chromosome	chromosome	chromosome	0	0	0	0	0	0	0	0	0	0	0	0	0	0	0	0	0	0	0	0	0	0	0	0	0	0	0	0	0	0	0	0	0
SRR6940748	2018	39	348547	unclustered	442	Abony	Grafton	26	1	0	chromosome	chromosome	chromosome	chromosome	chromosome	chromosome	0	0	0	0	0	0	0	0	0	0	0	0	0	0	0	0	0	0	0	0	0	0	0	0	0	0	0	0	0	0	0	0	0
SRR6940754	2018	29	490284	1	11	Enteritidis	Hillsborough	25	1	2	chromosome	chromosome	chromosome	chromosome	chromosome	chromosome	0	0	0	0	0	0	0	0	0	0	0	0	0	0	0	0	0	0	0	0	0	0	0	0	0	0	0	0	0	0	0	0	0
SRR7063449	2018	54	204015	2	32	Infantis	Rockingham	32	3	2	chromosome	chromosome	chromosome	chromosome	chromosome	chromosome	0	0	0	0	0	0	0	0	plasmid_AC358	0	plasmid_AC358	plasmid_AC358	plasmid_AC358	plasmid_AC358	plasmid_AC358	plasmid_AC358	0	0	0	0	0	0	0	0	0	0	0	plasmid_AC358	chromosome	0	0	0	0
SRR7063453	2018	52	245770	2	32	Infantis	Hillsborough	34	3	1	chromosome	chromosome	chromosome	chromosome	chromosome	chromosome	0	0	0	0	0	0	0	0	plasmid_AC358	0	plasmid_AC358	plasmid_AC358	plasmid_AC358	plasmid_AC358	plasmid_AC358	plasmid_AC358	0	0	0	0	0	0	0	0	0	0	0	plasmid_AC358	chromosome	0	0	0	0
SRR7063454	2018	35	446991	unclustered	413	Mbandaka	Merrimack	26	1	1	chromosome	chromosome	chromosome	chromosome	chromosome	chromosome	0	0	0	0	0	0	0	0	0	0	0	0	0	0	0	0	0	0	0	0	0	0	0	0	0	0	0	0	0	0	0	0	0
SRR7063460	2018	40	316179	unclustered	135	I4:b:-	Rockingham	26	1	0	chromosome	chromosome	chromosome	chromosome	chromosome	chromosome	0	0	0	0	0	0	0	0	0	0	0	0	0	0	0	0	0	0	0	0	0	0	0	0	0	0	0	0	0	0	0	0	0
SRR7063463	2018	30	479332	1	11	Enteritidis	Cheshire	25	1	1	chromosome	chromosome	chromosome	chromosome	chromosome	chromosome	0	0	0	0	0	0	0	0	0	0	0	0	0	0	0	0	0	0	0	0	0	0	0	0	0	0	0	0	0	0	0	0	0
SRR7063466	2018	31	439123	1	11	Enteritidis	Cheshire	25	1	1	chromosome	chromosome	chromosome	chromosome	chromosome	chromosome	0	0	0	0	0	0	0	0	0	0	0	0	0	0	0	0	0	0	0	0	0	0	0	0	0	0	0	0	0	0	0	0	0
SRR7089248	2018	31	363598	unclustered	684	Uganda	Cheshire	25	1	0	chromosome	chromosome	chromosome	chromosome	chromosome	chromosome	0	0	0	0	0	0	0	0	0	0	0	0	0	0	0	0	0	0	0	0	0	0	0	0	0	0	0	0	0	0	0	0	0
SRR7170422	2018	36	363616	unclustered	413	Mbandaka	Merrimack	26	1	0	chromosome	chromosome	chromosome	chromosome	chromosome	chromosome	0	0	0	0	0	0	0	0	0	0	0	0	0	0	0	0	0	0	0	0	0	0	0	0	0	0	0	0	0	0	0	0	0
SRR7170423	2018	28	454228	unclustered	22	Braenderup	Strafford	24	1	0	chromosome	chromosome	chromosome	chromosome	chromosome	chromosome	0	0	0	0	0	0	0	0	0	0	0	0	0	0	0	0	0	0	0	0	0	0	0	0	0	0	0	0	0	0	0	0	0
SRR7170431	2018	31	479332	1	11	Enteritidis	Grafton	25	1	1	chromosome	chromosome	chromosome	chromosome	chromosome	chromosome	0	0	0	0	0	0	0	0	0	0	0	0	0	0	0	0	0	0	0	0	0	0	0	0	0	0	0	0	0	0	0	0	0
SRR7170435	2018	25	439116	1	11	Enteritidis	Rockingham	25	1	0	chromosome	chromosome	chromosome	chromosome	chromosome	chromosome	0	0	0	0	0	0	0	0	0	0	0	0	0	0	0	0	0	0	0	0	0	0	0	0	0	0	0	0	0	0	0	0	0
SRR7170522	2018	26	477577	1	11	Enteritidis	Rockingham	25	1	1	chromosome	chromosome	chromosome	chromosome	chromosome	chromosome	0	0	0	0	0	0	0	0	0	0	0	0	0	0	0	0	0	0	0	0	0	0	0	0	0	0	0	0	0	0	0	0	0
SRR7170524	2018	40	399936	1	11	Enteritidis	Rockingham	25	1	0	chromosome	chromosome	chromosome	chromosome	chromosome	chromosome	0	0	0	0	0	0	0	0	0	0	0	0	0	0	0	0	0	0	0	0	0	0	0	0	0	0	0	0	0	0	0	0	0
SRR7170525	2018	33	378690	unclustered	2553	Bareilly	Carroll	24	1	0	chromosome	chromosome	chromosome	chromosome	chromosome	chromosome	0	0	0	0	0	0	0	0	0	0	0	0	0	0	0	0	0	0	0	0	0	0	0	0	0	0	0	0	0	0	0	0	0
SRR7170526	2018	31	439121	1	11	Enteritidis	Grafton	25	1	1	chromosome	chromosome	chromosome	chromosome	chromosome	chromosome	0	0	0	0	0	0	0	0	0	0	0	0	0	0	0	0	0	0	0	0	0	0	0	0	0	0	0	0	0	0	0	0	0
SRR7170529	2018	32	496971	unclustered	22	Braenderup	Merrimack	24	1	1	chromosome	chromosome	chromosome	chromosome	chromosome	chromosome	0	0	0	0	0	0	0	0	0	0	0	0	0	0	0	0	0	0	0	0	0	0	0	0	0	0	0	0	0	0	0	0	0
SRR7179431	2018	45	469511	unclustered	50	Saintpaul	Hillsborough	28	4	1	chromosome	chromosome	chromosome	chromosome	chromosome	chromosome	0	0	0	0	0	0	0	0	plasmid_AA739	0	plasmid_AA739	plasmid_AA739	plasmid_AA739	plasmid_AA739	plasmid_AA739	plasmid_AA739	0	0	0	0	plasmid_AA739	0	plasmid_AA739	0	plasmid_AA739	plasmid_AA739	0	plasmid_AA739	plasmid_AA739	plasmid_AA739	plasmid_AA739	plasmid_AA739	plasmid_AA739
SRR7179439	2018	23	580006	5	93	Reading	Grafton	25	2	0	chromosome	chromosome	chromosome	chromosome	chromosome	chromosome	0	0	0	0	0	0	0	0	0	0	0	0	0	0	0	0	0	0	0	0	0	0	0	0	chromosome	chromosome	0	chromosome	chromosome	0	0	0	0
SRR7179448	2018	75	152360	2	32	Infantis	Rockingham	34	3	2	chromosome	chromosome	chromosome	chromosome	chromosome	chromosome	0	0	0	0	0	0	0	0	plasmid_AC358	0	plasmid_AC358	plasmid_AC358	plasmid_AC358	plasmid_AC358	plasmid_AC358	plasmid_AC358	0	0	0	0	0	0	0	0	0	0	0	plasmid_AC358	chromosome	0	0	0	0
SRR7179452	2018	48	217999	unclustered	423	I4:b:-	Hartford,CT	26	1	0	chromosome	chromosome	chromosome	chromosome	chromosome	chromosome	0	0	0	0	0	0	0	0	0	0	0	0	0	0	0	0	0	0	0	0	0	0	0	0	0	0	0	0	0	0	0	0	0
SRR7300306	2018	45	259037	1	11	Enteritidis	Cheshire	25	1	0	chromosome	chromosome	chromosome	chromosome	chromosome	chromosome	0	0	0	0	0	0	0	0	0	0	0	0	0	0	0	0	0	0	0	0	0	0	0	0	0	0	0	0	0	0	0	0	0
SRR7300310	2018	42	330383	unclustered	26	Thompson	Grafton	25	1	3	chromosome	chromosome	chromosome	chromosome	chromosome	chromosome	0	0	0	0	0	0	0	0	0	0	0	0	0	0	0	0	0	0	0	0	0	0	0	0	0	0	0	0	0	0	0	0	0
SRR7300314	2018	38	435414	unclustered	29	Stanley	Hillsborough	30	3	2	chromosome	chromosome	chromosome	chromosome	chromosome	chromosome	chromosome	chromosome	chromosome	chromosome	chromosome	chromosome	chromosome	chromosome	0	0	0	0	0	0	0	0	chromosome	chromosome	chromosome	chromosome	chromosome	chromosome	chromosome	0	0	0	0	0	0	0	0	0	0
SRR7300317	2018	31	439217	1	11	Enteritidis	Hillsborough	25	1	1	chromosome	chromosome	chromosome	chromosome	chromosome	chromosome	0	0	0	0	0	0	0	0	0	0	0	0	0	0	0	0	0	0	0	0	0	0	0	0	0	0	0	0	0	0	0	0	0
SRR7300318	2018	30	357676	unclustered	684	Uganda	Cheshire	25	1	0	chromosome	chromosome	chromosome	chromosome	chromosome	chromosome	0	0	0	0	0	0	0	0	0	0	0	0	0	0	0	0	0	0	0	0	0	0	0	0	0	0	0	0	0	0	0	0	0
SRR7300335	2018	45	265358	unclustered	135	I4:b:-	Strafford	26	1	0	chromosome	chromosome	chromosome	chromosome	chromosome	chromosome	0	0	0	0	0	0	0	0	0	0	0	0	0	0	0	0	0	0	0	0	0	0	0	0	0	0	0	0	0	0	0	0	0
SRR7300336	2018	59	247379	unclustered	435	Berta	Hillsborough	26	1	2	chromosome	chromosome	chromosome	chromosome	chromosome	chromosome	0	0	0	0	0	0	0	0	0	0	0	0	0	0	0	0	0	0	0	0	0	0	0	0	0	0	0	0	0	0	0	0	0
SRR7300337	2018	44	238410	unclustered	423	I4:b:-	Hillsborough	26	1	0	chromosome	chromosome	chromosome	chromosome	chromosome	chromosome	0	0	0	0	0	0	0	0	0	0	0	0	0	0	0	0	0	0	0	0	0	0	0	0	0	0	0	0	0	0	0	0	0
SRR7300343	2018	114	194169	5	906	Kisarawe	Hillsborough	26	1	4	chromosome	chromosome	chromosome	chromosome	chromosome	chromosome	0	0	0	0	0	0	0	0	0	0	0	0	0	0	0	0	0	0	0	0	0	0	0	0	0	0	0	0	0	0	0	0	0
SRR7346596	2018	44	412042	unclustered	50	Saintpaul	Grafton	28	4	1	chromosome	chromosome	chromosome	chromosome	chromosome	chromosome	0	0	0	0	0	0	0	0	plasmid_AA739	0	plasmid_AA739	plasmid_AA739	plasmid_AA739	plasmid_AA739	plasmid_AA739	plasmid_AA739	0	0	0	0	plasmid_AA739	0	plasmid_AA739	0	plasmid_AA739	plasmid_AA739	0	plasmid_AA739	plasmid_AA739	plasmid_AA739	plasmid_AA739	plasmid_AA739	plasmid_AA739
SRR7353054	2018	32	385290	5	23	Oranienburg	Rockingham	26	1	1	chromosome	chromosome	chromosome	chromosome	chromosome	chromosome	0	0	0	0	0	0	0	0	0	0	0	0	0	0	0	0	0	0	0	0	0	0	0	0	0	0	0	0	0	0	0	0	0
SRR7414890	2018	97	183759	5	964	Poona	Merrimack	25	1	0	chromosome	chromosome	chromosome	chromosome	chromosome	chromosome	0	0	0	0	0	0	0	0	0	0	0	0	0	0	0	0	0	0	0	0	0	0	0	0	0	0	0	0	0	0	0	0	0
SRR7442144	2018	76	161333	2	32	Infantis	Hillsborough	27	3	1	chromosome	chromosome	chromosome	chromosome	chromosome	chromosome	0	0	0	0	0	0	0	0	plasmid_AC358	0	plasmid_AC358	plasmid_AC358	plasmid_AC358	plasmid_AC358	plasmid_AC358	plasmid_AC358	0	0	0	0	0	0	0	0	0	0	0	plasmid_AC358	chromosome	0	0	0	0
SRR7442148	2018	46	266474	unclustered	405	Hartford	Strafford	25	1	1	chromosome	chromosome	chromosome	chromosome	chromosome	chromosome	0	0	0	0	0	0	0	0	0	0	0	0	0	0	0	0	0	0	0	0	0	0	0	0	0	0	0	0	0	0	0	0	0
SRR7442149	2018	26	478862	1	11	Enteritidis	Hillsborough	25	1	2	chromosome	chromosome	chromosome	chromosome	chromosome	chromosome	0	0	0	0	0	0	0	0	0	0	0	0	0	0	0	0	0	0	0	0	0	0	0	0	0	0	0	0	0	0	0	0	0
SRR7442150	2018	23	479308	1	11	Enteritidis	Hillsborough	25	1	0	chromosome	chromosome	chromosome	chromosome	chromosome	chromosome	0	0	0	0	0	0	0	0	0	0	0	0	0	0	0	0	0	0	0	0	0	0	0	0	0	0	0	0	0	0	0	0	0
SRR7442151	2018	41	365129	5	316	Montevideo	Hillsborough	26	3	0	chromosome	chromosome	chromosome	chromosome	chromosome	chromosome	chromosome	chromosome	chromosome	chromosome	chromosome	chromosome	chromosome	chromosome	0	0	0	0	0	0	0	0	chromosome	chromosome	chromosome	chromosome	chromosome	chromosome	chromosome	0	0	0	0	0	0	0	0	0	0
SRR7442153	2018	36	371181	unclustered	29	Stanley	Hillsborough	26	1	1	chromosome	chromosome	chromosome	chromosome	chromosome	chromosome	0	0	0	0	0	0	0	0	0	0	0	0	0	0	0	0	0	0	0	0	0	0	0	0	0	0	0	0	0	0	0	0	0
SRR7442154	2018	43	191686	3	19	Typhimurium	Hillsborough	25	1	0	chromosome	chromosome	chromosome	chromosome	chromosome	chromosome	0	0	0	0	0	0	0	0	0	0	0	0	0	0	0	0	0	0	0	0	0	0	0	0	0	0	0	0	0	0	0	0	0
SRR7442155	2018	38	370509	unclustered	29	Stanley	Hillsborough	26	1	1	chromosome	chromosome	chromosome	chromosome	chromosome	chromosome	0	0	0	0	0	0	0	0	0	0	0	0	0	0	0	0	0	0	0	0	0	0	0	0	0	0	0	0	0	0	0	0	0
SRR7442156	2018	52	214266	1	11	Enteritidis	Carroll	25	1	1	chromosome	chromosome	chromosome	chromosome	chromosome	chromosome	0	0	0	0	0	0	0	0	0	0	0	0	0	0	0	0	0	0	0	0	0	0	0	0	0	0	0	0	0	0	0	0	0
SRR7447159	2018	30	479332	1	11	Enteritidis	Hillsborough	25	1	1	chromosome	chromosome	chromosome	chromosome	chromosome	chromosome	0	0	0	0	0	0	0	0	0	0	0	0	0	0	0	0	0	0	0	0	0	0	0	0	0	0	0	0	0	0	0	0	0
SRR7447160	2018	28	479332	1	11	Enteritidis	Rockingham	25	1	1	chromosome	chromosome	chromosome	chromosome	chromosome	chromosome	0	0	0	0	0	0	0	0	0	0	0	0	0	0	0	0	0	0	0	0	0	0	0	0	0	0	0	0	0	0	0	0	0
SRR7447168	2018	30	405480	unclustered	64	Anatum	Grafton	25	1	0	chromosome	chromosome	chromosome	chromosome	chromosome	chromosome	0	0	0	0	0	0	0	0	0	0	0	0	0	0	0	0	0	0	0	0	0	0	0	0	0	0	0	0	0	0	0	0	0
SRR7610551	2018	43	191686	3	19	Typhimurium	Strafford	25	1	0	chromosome	chromosome	chromosome	chromosome	chromosome	chromosome	0	0	0	0	0	0	0	0	0	0	0	0	0	0	0	0	0	0	0	0	0	0	0	0	0	0	0	0	0	0	0	0	0
SRR7610621	2018	33	511299	5	316	Montevideo	Hillsborough	27	4	1	chromosome	chromosome	chromosome	chromosome	chromosome	chromosome	chromosome	chromosome	chromosome	chromosome	chromosome	chromosome	chromosome	chromosome	0	0	0	0	0	0	0	0	chromosome	chromosome	chromosome	chromosome	chromosome	chromosome	chromosome	0	0	0	0	0	0	0	0	0	0
SRR7610623	2018	58	298308	4	118	Newport	Rockingham	26	1	0	chromosome	chromosome	chromosome	chromosome	chromosome	chromosome	0	0	0	0	0	0	0	0	0	0	0	0	0	0	0	0	0	0	0	0	0	0	0	0	0	0	0	0	0	0	0	0	0
SRR7610624	2018	93	108205	5	2232	Brandenburg	Merrimack	26	1	0	chromosome	chromosome	chromosome	chromosome	chromosome	chromosome	0	0	0	0	0	0	0	0	0	0	0	0	0	0	0	0	0	0	0	0	0	0	0	0	0	0	0	0	0	0	0	0	0
SRR7610629	2018	51	222814	3	19	Typhimurium	Strafford	25	1	1	chromosome	chromosome	chromosome	chromosome	chromosome	chromosome	0	0	0	0	0	0	0	0	0	0	0	0	0	0	0	0	0	0	0	0	0	0	0	0	0	0	0	0	0	0	0	0	0
SRR7610630	2018	29	439157	1	11	Enteritidis	Rockingham	25	1	1	chromosome	chromosome	chromosome	chromosome	chromosome	chromosome	0	0	0	0	0	0	0	0	0	0	0	0	0	0	0	0	0	0	0	0	0	0	0	0	0	0	0	0	0	0	0	0	0
SRR7610633	2018	35	401100	1	11	Enteritidis	Merrimack	25	1	1	chromosome	chromosome	chromosome	chromosome	chromosome	chromosome	0	0	0	0	0	0	0	0	0	0	0	0	0	0	0	0	0	0	0	0	0	0	0	0	0	0	0	0	0	0	0	0	0
SRR7610637	2018	68	250525	5	654	Give	Rockingham	26	1	2	chromosome	chromosome	chromosome	chromosome	chromosome	chromosome	0	0	0	0	0	0	0	0	0	0	0	0	0	0	0	0	0	0	0	0	0	0	0	0	0	0	0	0	0	0	0	0	0
SRR7610638	2018	55	477993	5	654	Give	Hillsborough	26	1	2	chromosome	chromosome	chromosome	chromosome	chromosome	chromosome	0	0	0	0	0	0	0	0	0	0	0	0	0	0	0	0	0	0	0	0	0	0	0	0	0	0	0	0	0	0	0	0	0
SRR7610639	2018	32	443637	unclustered	22	Braenderup	Rockingham	24	1	0	chromosome	chromosome	chromosome	chromosome	chromosome	chromosome	0	0	0	0	0	0	0	0	0	0	0	0	0	0	0	0	0	0	0	0	0	0	0	0	0	0	0	0	0	0	0	0	0
SRR7610644	2018	24	729384	unclustered	50	Saintpaul	Middlesex,MA	25	1	0	chromosome	chromosome	chromosome	chromosome	chromosome	chromosome	0	0	0	0	0	0	0	0	0	0	0	0	0	0	0	0	0	0	0	0	0	0	0	0	0	0	0	0	0	0	0	0	0
SRR7610649	2018	52	192252	3	19	Typhimurium	Belknap	25	1	1	chromosome	chromosome	chromosome	chromosome	chromosome	chromosome	0	0	0	0	0	0	0	0	0	0	0	0	0	0	0	0	0	0	0	0	0	0	0	0	0	0	0	0	0	0	0	0	0
SRR7664533	2018	35	326169	1	11	Enteritidis	Merrimack	25	1	1	chromosome	chromosome	chromosome	chromosome	chromosome	chromosome	0	0	0	0	0	0	0	0	0	0	0	0	0	0	0	0	0	0	0	0	0	0	0	0	0	0	0	0	0	0	0	0	0
SRR7664535	2018	51	218947	3	19	I4,[5],12:i:-	Hillsborough	25	1	2	chromosome	chromosome	chromosome	chromosome	chromosome	chromosome	0	0	0	0	0	0	0	0	0	0	0	0	0	0	0	0	0	0	0	0	0	0	0	0	0	0	0	0	0	0	0	0	0
SRR7664538	2018	38	477703	1	11	Gallinarum or Enteritidis	Carroll	24	1	1	chromosome	chromosome	chromosome	chromosome	chromosome	chromosome	0	0	0	0	0	0	0	0	0	0	0	0	0	0	0	0	0	0	0	0	0	0	0	0	0	0	0	0	0	0	0	0	0
SRR7664540	2018	39	330635	1	11	Gallinarum or Enteritidis	Hillsborough	24	1	1	chromosome	chromosome	chromosome	chromosome	chromosome	chromosome	0	0	0	0	0	0	0	0	0	0	0	0	0	0	0	0	0	0	0	0	0	0	0	0	0	0	0	0	0	0	0	0	0
SRR7664542	2018	54	225810	3	19	Typhimurium	Merrimack	25	1	1	chromosome	chromosome	chromosome	chromosome	chromosome	chromosome	0	0	0	0	0	0	0	0	0	0	0	0	0	0	0	0	0	0	0	0	0	0	0	0	0	0	0	0	0	0	0	0	0
SRR7664543	2018	83	324835	5	174	I-:m,t:-	Hillsborough	25	1	2	chromosome	chromosome	chromosome	chromosome	chromosome	chromosome	0	0	0	0	0	0	0	0	0	0	0	0	0	0	0	0	0	0	0	0	0	0	0	0	0	0	0	0	0	0	0	0	0
SRR7664545	2018	31	479308	1	11	Enteritidis	Rockingham	25	1	1	chromosome	chromosome	chromosome	chromosome	chromosome	chromosome	0	0	0	0	0	0	0	0	0	0	0	0	0	0	0	0	0	0	0	0	0	0	0	0	0	0	0	0	0	0	0	0	0
SRR7664546	2018	62	424776	5	2696	Kokomlemle	Hillsborough	26	1	1	chromosome	chromosome	chromosome	chromosome	chromosome	chromosome	0	0	0	0	0	0	0	0	0	0	0	0	0	0	0	0	0	0	0	0	0	0	0	0	0	0	0	0	0	0	0	0	0
SRR7664547	2018	72	225812	3	313	Typhimurium	Grafton	25	1	2	chromosome	chromosome	chromosome	chromosome	chromosome	chromosome	0	0	0	0	0	0	0	0	0	0	0	0	0	0	0	0	0	0	0	0	0	0	0	0	0	0	0	0	0	0	0	0	0
SRR7664550	2018	63	142368	unclustered	448	Mississippi	Hillsborough	24	1	0	chromosome	chromosome	chromosome	chromosome	chromosome	chromosome	0	0	0	0	0	0	0	0	0	0	0	0	0	0	0	0	0	0	0	0	0	0	0	0	0	0	0	0	0	0	0	0	0
SRR7739602	2018	30	479432	1	11	Enteritidis	Strafford	25	1	1	chromosome	chromosome	chromosome	chromosome	chromosome	chromosome	0	0	0	0	0	0	0	0	0	0	0	0	0	0	0	0	0	0	0	0	0	0	0	0	0	0	0	0	0	0	0	0	0
SRR7739850	2018	30	479308	1	11	Enteritidis	Cheshire	25	1	1	chromosome	chromosome	chromosome	chromosome	chromosome	chromosome	0	0	0	0	0	0	0	0	0	0	0	0	0	0	0	0	0	0	0	0	0	0	0	0	0	0	0	0	0	0	0	0	0
SRR7740875	2018	34	330365	unclustered	26	Thompson	Strafford	25	1	0	chromosome	chromosome	chromosome	chromosome	chromosome	chromosome	0	0	0	0	0	0	0	0	0	0	0	0	0	0	0	0	0	0	0	0	0	0	0	0	0	0	0	0	0	0	0	0	0
SRR7740877	2018	53	241126	unclustered	26	Thompson	Strafford	25	1	0	chromosome	chromosome	chromosome	chromosome	chromosome	chromosome	0	0	0	0	0	0	0	0	0	0	0	0	0	0	0	0	0	0	0	0	0	0	0	0	0	0	0	0	0	0	0	0	0
SRR7740936	2018	28	673174	5	24	Javiana	Cheshire	25	1	0	chromosome	chromosome	chromosome	chromosome	chromosome	chromosome	0	0	0	0	0	0	0	0	0	0	0	0	0	0	0	0	0	0	0	0	0	0	0	0	0	0	0	0	0	0	0	0	0
SRR7740938	2018	27	520559	unclustered	26	Thompson	York,ME	25	1	0	chromosome	chromosome	chromosome	chromosome	chromosome	chromosome	0	0	0	0	0	0	0	0	0	0	0	0	0	0	0	0	0	0	0	0	0	0	0	0	0	0	0	0	0	0	0	0	0
SRR7740939	2018	41	319414	5	412	Reading	Merrimack	31	1	4	chromosome	chromosome	chromosome	chromosome	chromosome	chromosome	0	0	0	0	0	0	0	0	0	0	0	0	0	0	0	0	0	0	0	0	0	0	0	0	0	0	0	0	0	0	0	0	0
SRR7740940	2018	30	401090	1	11	Enteritidis	Grafton	28	1	1	chromosome	chromosome	chromosome	chromosome	chromosome	chromosome	0	0	0	0	0	0	0	0	0	0	0	0	0	0	0	0	0	0	0	0	0	0	0	0	0	0	0	0	0	0	0	0	0
SRR7740941	2018	42	391252	unclustered	26	Thompson	Carroll	25	1	1	chromosome	chromosome	chromosome	chromosome	chromosome	chromosome	0	0	0	0	0	0	0	0	0	0	0	0	0	0	0	0	0	0	0	0	0	0	0	0	0	0	0	0	0	0	0	0	0
SRR7740945	2018	26	490080	1	11	Enteritidis	Hillsborough	25	1	1	chromosome	chromosome	chromosome	chromosome	chromosome	chromosome	0	0	0	0	0	0	0	0	0	0	0	0	0	0	0	0	0	0	0	0	0	0	0	0	0	0	0	0	0	0	0	0	0
SRR7740950	2018	40	369930	unclustered	10	Dublin	Hillsborough	31	2	3	chromosome	chromosome	chromosome	chromosome	chromosome	chromosome	0	0	0	0	0	0	0	0	0	0	0	0	0	0	0	0	0	0	0	0	0	0	0	0	0	0	0	0	0	0	0	0	0
SRR7789779	2018	58	192299	3	19	Typhimurium	Cheshire	25	1	1	chromosome	chromosome	chromosome	chromosome	chromosome	chromosome	0	0	0	0	0	0	0	0	0	0	0	0	0	0	0	0	0	0	0	0	0	0	0	0	0	0	0	0	0	0	0	0	0
SRR7789780	2018	40	366898	4	118	Newport	Hillsborough	26	1	0	chromosome	chromosome	chromosome	chromosome	chromosome	chromosome	0	0	0	0	0	0	0	0	0	0	0	0	0	0	0	0	0	0	0	0	0	0	0	0	0	0	0	0	0	0	0	0	0
SRR7789794	2018	54	212732	2	32	Infantis	York,ME	29	1	2	chromosome	chromosome	chromosome	chromosome	chromosome	chromosome	0	0	0	0	0	0	0	0	0	0	0	0	0	0	0	0	0	0	0	0	0	0	0	0	0	0	0	0	chromosome	0	0	0	0
SRR7789796	2018	48	265987	3	19	I4,[5],12:i:-	Essex,MA	25	1	1	chromosome	chromosome	chromosome	chromosome	chromosome	chromosome	0	0	0	0	0	0	0	0	0	0	0	0	0	0	0	0	0	0	0	0	0	0	0	0	0	0	0	0	0	0	0	0	0
SRR7789797	2018	44	407469	4	118	Newport	Strafford	26	1	0	chromosome	chromosome	chromosome	chromosome	chromosome	chromosome	0	0	0	0	0	0	0	0	0	0	0	0	0	0	0	0	0	0	0	0	0	0	0	0	0	0	0	0	0	0	0	0	0
SRR7789799	2018	32	396841	unclustered	26	Thompson	Carroll	25	1	1	chromosome	chromosome	chromosome	chromosome	chromosome	chromosome	0	0	0	0	0	0	0	0	0	0	0	0	0	0	0	0	0	0	0	0	0	0	0	0	0	0	0	0	0	0	0	0	0
SRR7789801	2018	29	439189	1	11	Enteritidis	Sarasota,FL	25	1	1	chromosome	chromosome	chromosome	chromosome	chromosome	chromosome	0	0	0	0	0	0	0	0	0	0	0	0	0	0	0	0	0	0	0	0	0	0	0	0	0	0	0	0	0	0	0	0	0
SRR7789802	2018	30	479332	1	11	Enteritidis	Grafton	25	1	1	chromosome	chromosome	chromosome	chromosome	chromosome	chromosome	0	0	0	0	0	0	0	0	0	0	0	0	0	0	0	0	0	0	0	0	0	0	0	0	0	0	0	0	0	0	0	0	0
SRR7789803	2018	44	324872	3	19	I4,[5],12:i:-	Hillsborough	25	1	2	chromosome	chromosome	chromosome	chromosome	chromosome	chromosome	0	0	0	0	0	0	0	0	0	0	0	0	0	0	0	0	0	0	0	0	0	0	0	0	0	0	0	0	0	0	0	0	0
SRR7789804	2018	24	490295	1	11	Enteritidis	Carroll	25	1	1	chromosome	chromosome	chromosome	chromosome	chromosome	chromosome	0	0	0	0	0	0	0	0	0	0	0	0	0	0	0	0	0	0	0	0	0	0	0	0	0	0	0	0	0	0	0	0	0
SRR7789805	2018	30	401100	1	11	Enteritidis	Belknap	25	1	1	chromosome	chromosome	chromosome	chromosome	chromosome	chromosome	0	0	0	0	0	0	0	0	0	0	0	0	0	0	0	0	0	0	0	0	0	0	0	0	0	0	0	0	0	0	0	0	0
SRR7789861	2018	25	496974	unclustered	22	Braenderup	Rockingham	24	1	0	chromosome	chromosome	chromosome	chromosome	chromosome	chromosome	0	0	0	0	0	0	0	0	0	0	0	0	0	0	0	0	0	0	0	0	0	0	0	0	0	0	0	0	0	0	0	0	0
SRR7797459	2018	86	274164	unclustered	112	Muenchen	Rockingham	25	1	3	chromosome	chromosome	chromosome	chromosome	chromosome	chromosome	0	0	0	0	0	0	0	0	0	0	0	0	0	0	0	0	0	0	0	0	0	0	0	0	0	0	0	0	0	0	0	0	0
SRR7939572	2018	31	439217	1	11	Enteritidis	Hillsborough	25	1	1	chromosome	chromosome	chromosome	chromosome	chromosome	chromosome	0	0	0	0	0	0	0	0	0	0	0	0	0	0	0	0	0	0	0	0	0	0	0	0	0	0	0	0	0	0	0	0	0
SRR7939573	2018	45	173309	unclustered	13	Agona	Rockingham	27	1	0	chromosome	chromosome	chromosome	chromosome	chromosome	chromosome	0	0	0	0	0	0	0	0	0	0	0	0	0	0	0	0	0	0	0	0	chromosome	chromosome	chromosome	0	0	0	0	0	0	0	0	0	0
SRR7939574	2018	51	189545	1	11	Enteritidis	Grafton	25	1	1	chromosome	chromosome	chromosome	chromosome	chromosome	chromosome	0	0	0	0	0	0	0	0	0	0	0	0	0	0	0	0	0	0	0	0	0	0	0	0	0	0	0	0	0	0	0	0	0
SRR7939575	2018	56	283351	2	32	Infantis	Rockingham	24	4	0	chromosome	chromosome	chromosome	chromosome	chromosome	chromosome	chromosome	chromosome	chromosome	chromosome	chromosome	chromosome	chromosome	chromosome	0	0	0	0	0	0	0	0	chromosome	chromosome	chromosome	chromosome	chromosome	chromosome	chromosome	0	chromosome	chromosome	0	chromosome	chromosome	0	0	0	0
SRR7939576	2018	43	264383	1	11	Enteritidis	Cheshire	25	1	1	chromosome	chromosome	chromosome	chromosome	chromosome	chromosome	0	0	0	0	0	0	0	0	0	0	0	0	0	0	0	0	0	0	0	0	0	0	0	0	0	0	0	0	0	0	0	0	0
SRR7939577	2018	34	446812	unclustered	413	Mbandaka	Hillsborough	26	1	0	chromosome	chromosome	chromosome	chromosome	chromosome	chromosome	0	0	0	0	0	0	0	0	0	0	0	0	0	0	0	0	0	0	0	0	0	0	0	0	0	0	0	0	0	0	0	0	0
SRR7939578	2018	50	277757	unclustered	29	Stanley	Strafford	26	1	2	chromosome	chromosome	chromosome	chromosome	chromosome	chromosome	0	0	0	0	0	0	0	0	0	0	0	0	0	0	0	0	0	0	0	0	0	0	0	0	0	0	0	0	0	0	0	0	0
SRR7939579	2018	32	401005	1	11	Enteritidis	Hillsborough	25	1	1	chromosome	chromosome	chromosome	chromosome	chromosome	chromosome	0	0	0	0	0	0	0	0	0	0	0	0	0	0	0	0	0	0	0	0	0	0	0	0	0	0	0	0	0	0	0	0	0
SRR7939580	2018	25	479173	1	11	Enteritidis	Merrimack	25	1	1	chromosome	chromosome	chromosome	chromosome	chromosome	chromosome	0	0	0	0	0	0	0	0	0	0	0	0	0	0	0	0	0	0	0	0	0	0	0	0	0	0	0	0	0	0	0	0	0
SRR7939588	2018	68	122309	3	19	Typhimurium	Grafton	25	1	0	chromosome	chromosome	chromosome	chromosome	chromosome	chromosome	0	0	0	0	0	0	0	0	0	0	0	0	0	0	0	0	0	0	0	0	0	0	0	0	0	0	0	0	0	0	0	0	0
SRR8102442	2018	44	310075	4	118	Newport	Strafford	26	1	2	chromosome	chromosome	chromosome	chromosome	chromosome	chromosome	0	0	0	0	0	0	0	0	0	0	0	0	0	0	0	0	0	0	0	0	0	0	0	0	0	0	0	0	0	0	0	0	0
SRR8109896	2018	61	198084	5	24	Javiana	Hillsborough	25	1	1	chromosome	chromosome	chromosome	chromosome	chromosome	chromosome	0	0	0	0	0	0	0	0	0	0	0	0	0	0	0	0	0	0	0	0	0	0	0	0	0	0	0	0	0	0	0	0	0
SRR8109963	2018	92	103381	5	316	I-:g,m,s:-	Cheshire	26	3	0	chromosome	chromosome	chromosome	chromosome	chromosome	chromosome	chromosome	chromosome	chromosome	chromosome	chromosome	chromosome	chromosome	chromosome	0	0	0	0	0	0	0	0	chromosome	chromosome	chromosome	chromosome	chromosome	chromosome	chromosome	0	0	0	0	0	0	0	0	0	0
SRR8109966	2018	76	151211	4	5	Newport	Grafton	26	1	0	chromosome	chromosome	chromosome	chromosome	chromosome	chromosome	0	0	0	0	0	0	0	0	0	0	0	0	0	0	0	0	0	0	0	0	0	0	0	0	0	0	0	0	0	0	0	0	0
SRR8109967	2018	40	333773	unclustered	22	Braenderup	Hillsborough	24	1	1	chromosome	chromosome	chromosome	chromosome	chromosome	chromosome	0	0	0	0	0	0	0	0	0	0	0	0	0	0	0	0	0	0	0	0	0	0	0	0	0	0	0	0	0	0	0	0	0
SRR8109969	2018	68	142885	5	316	I-:g,m,s:-	Strafford	26	3	0	chromosome	chromosome	chromosome	chromosome	chromosome	chromosome	chromosome	chromosome	chromosome	chromosome	chromosome	chromosome	chromosome	chromosome	0	0	0	0	0	0	0	0	chromosome	chromosome	chromosome	chromosome	chromosome	chromosome	chromosome	0	0	0	0	0	0	0	0	0	0
SRR8109970	2018	52	226763	unclustered	112	Muenchen	Hillsborough	25	1	0	chromosome	chromosome	chromosome	chromosome	chromosome	chromosome	0	0	0	0	0	0	0	0	0	0	0	0	0	0	0	0	0	0	0	0	0	0	0	0	0	0	0	0	0	0	0	0	0
SRR8110499	2018	51	215953	1	11	Enteritidis	Cheshire	25	1	1	chromosome	chromosome	chromosome	chromosome	chromosome	chromosome	0	0	0	0	0	0	0	0	0	0	0	0	0	0	0	0	0	0	0	0	0	0	0	0	0	0	0	0	0	0	0	0	0
SRR8110551	2018	37	267691	5	226	Carrau	Strafford	26	1	1	chromosome	chromosome	chromosome	chromosome	chromosome	chromosome	0	0	0	0	0	0	0	0	0	0	0	0	0	0	0	0	0	0	0	0	0	0	0	0	0	0	0	0	0	0	0	0	0
SRR8113592	2018	79	153042	3	34	I4,[5],12:i:-	Merrimack	29	4	3	chromosome	chromosome	chromosome	chromosome	chromosome	chromosome	chromosome	chromosome	chromosome	chromosome	chromosome	chromosome	chromosome	chromosome	0	0	0	0	0	0	0	0	chromosome	chromosome	chromosome	chromosome	chromosome	chromosome	chromosome	chromosome	chromosome	chromosome	chromosome	0	chromosome	0	0	0	0
SRR8113608	2018	42	526715	unclustered	112	Muenchen	Hillsborough	25	1	2	chromosome	chromosome	chromosome	chromosome	chromosome	chromosome	0	0	0	0	0	0	0	0	0	0	0	0	0	0	0	0	0	0	0	0	0	0	0	0	0	0	0	0	0	0	0	0	0
SRR8170204	2018	34	401085	1	11	Enteritidis	Strafford	25	1	1	chromosome	chromosome	chromosome	chromosome	chromosome	chromosome	0	0	0	0	0	0	0	0	0	0	0	0	0	0	0	0	0	0	0	0	0	0	0	0	0	0	0	0	0	0	0	0	0
SRR8170415	2018	26	457458	unclustered	18	Manhattan	Hillsborough	30	2	1	chromosome	chromosome	chromosome	chromosome	chromosome	chromosome	0	0	0	0	0	0	0	0	0	0	0	0	0	0	0	0	0	0	0	0	0	0	0	0	0	0	0	0	0	0	0	0	0
SRR8170421	2018	47	405481	4	118	Newport	Hillsborough	26	1	0	chromosome	chromosome	chromosome	chromosome	chromosome	chromosome	0	0	0	0	0	0	0	0	0	0	0	0	0	0	0	0	0	0	0	0	0	0	0	0	0	0	0	0	0	0	0	0	0
SRR8170426	2018	35	446812	unclustered	413	Mbandaka	Sullivan	26	1	0	chromosome	chromosome	chromosome	chromosome	chromosome	chromosome	0	0	0	0	0	0	0	0	0	0	0	0	0	0	0	0	0	0	0	0	0	0	0	0	0	0	0	0	0	0	0	0	0
SRR8170802	2018	50	219905	unclustered	13	Agona	Grafton	27	1	0	chromosome	chromosome	chromosome	chromosome	chromosome	chromosome	0	0	0	0	0	0	0	0	0	0	0	0	0	0	0	0	0	0	0	0	0	0	0	0	0	0	0	0	0	0	0	0	0
SRR8170816	2018	24	532333	unclustered	64	Anatum	Merrimack	25	1	0	chromosome	chromosome	chromosome	chromosome	chromosome	chromosome	0	0	0	0	0	0	0	0	0	0	0	0	0	0	0	0	0	0	0	0	0	0	0	0	0	0	0	0	0	0	0	0	0
SRR8170827	2018	43	276123	unclustered	413	Mbandaka	Hillsborough	26	1	0	chromosome	chromosome	chromosome	chromosome	chromosome	chromosome	0	0	0	0	0	0	0	0	0	0	0	0	0	0	0	0	0	0	0	0	0	0	0	0	0	0	0	0	0	0	0	0	0
SRR8294487	2018	57	384826	5	2440	Gaminara	Strafford	25	1	3	chromosome	chromosome	chromosome	chromosome	chromosome	chromosome	0	0	0	0	0	0	0	0	0	0	0	0	0	0	0	0	0	0	0	0	0	0	0	0	0	0	0	0	0	0	0	0	0
SRR8294501	2018	39	361179	1	11	Enteritidis	Hillsborough	25	1	1	chromosome	chromosome	chromosome	chromosome	chromosome	chromosome	0	0	0	0	0	0	0	0	0	0	0	0	0	0	0	0	0	0	0	0	0	0	0	0	0	0	0	0	0	0	0	0	0
SRR8294502	2018	39	439217	1	11	Enteritidis	Rockingham	25	1	1	chromosome	chromosome	chromosome	chromosome	chromosome	chromosome	0	0	0	0	0	0	0	0	0	0	0	0	0	0	0	0	0	0	0	0	0	0	0	0	0	0	0	0	0	0	0	0	0
SRR8294504	2018	43	403904	unclustered	13	Agona	Merrimack	27	1	1	chromosome	chromosome	chromosome	chromosome	chromosome	chromosome	0	0	0	0	0	0	0	0	0	0	0	0	0	0	0	0	0	0	0	0	0	0	0	0	0	0	0	0	0	0	0	0	0
SRR8294512	2018	43	269050	1	11	Enteritidis	Strafford	25	1	0	chromosome	chromosome	chromosome	chromosome	chromosome	chromosome	0	0	0	0	0	0	0	0	0	0	0	0	0	0	0	0	0	0	0	0	0	0	0	0	0	0	0	0	0	0	0	0	0
SRR8294514	2018	53	401987	unclustered	10	Dublin	Hillsborough	31	2	3	chromosome	chromosome	chromosome	chromosome	chromosome	chromosome	0	0	0	0	0	0	0	0	0	0	0	0	0	0	0	0	0	0	0	0	0	0	0	0	0	0	0	0	0	0	0	0	0
SRR8294518	2018	49	283544	1	11	Enteritidis	Hillsborough	25	1	1	chromosome	chromosome	chromosome	chromosome	chromosome	chromosome	0	0	0	0	0	0	0	0	0	0	0	0	0	0	0	0	0	0	0	0	0	0	0	0	0	0	0	0	0	0	0	0	0
SRR8294526	2018	40	387303	unclustered	64	Anatum	Grafton	25	1	0	chromosome	chromosome	chromosome	chromosome	chromosome	chromosome	0	0	0	0	0	0	0	0	0	0	0	0	0	0	0	0	0	0	0	0	0	0	0	0	0	0	0	0	0	0	0	0	0
SRR8294532	2018	50	251238	1	11	Enteritidis	Rockingham	25	1	1	chromosome	chromosome	chromosome	chromosome	chromosome	chromosome	0	0	0	0	0	0	0	0	0	0	0	0	0	0	0	0	0	0	0	0	0	0	0	0	0	0	0	0	0	0	0	0	0
SRR8455485	2018	46	343786	4	118	Newport	York,ME	26	1	0	chromosome	chromosome	chromosome	chromosome	chromosome	chromosome	0	0	0	0	0	0	0	0	0	0	0	0	0	0	0	0	0	0	0	0	0	0	0	0	0	0	0	0	0	0	0	0	0
SRR8455487	2018	31	468692	unclustered	64	Anatum	Merrimack	25	1	0	chromosome	chromosome	chromosome	chromosome	chromosome	chromosome	0	0	0	0	0	0	0	0	0	0	0	0	0	0	0	0	0	0	0	0	0	0	0	0	0	0	0	0	0	0	0	0	0
SRR8455489	2018	58	191113	3	19	Typhimurium	Belknap	25	1	1	chromosome	chromosome	chromosome	chromosome	chromosome	chromosome	0	0	0	0	0	0	0	0	0	0	0	0	0	0	0	0	0	0	0	0	0	0	0	0	0	0	0	0	0	0	0	0	0
SRR8455493	2018	64	170766	3	19	Typhimurium	Cheshire	25	1	2	chromosome	chromosome	chromosome	chromosome	chromosome	chromosome	0	0	0	0	0	0	0	0	0	0	0	0	0	0	0	0	0	0	0	0	0	0	0	0	0	0	0	0	0	0	0	0	0
SRR8455501	2018	38	398408	5	2075	Durban	Grafton	26	1	0	chromosome	chromosome	chromosome	chromosome	chromosome	chromosome	0	0	0	0	0	0	0	0	0	0	0	0	0	0	0	0	0	0	0	0	0	0	0	0	0	0	0	0	0	0	0	0	0
SRR8455508	2018	26	490295	1	11	Enteritidis	Merrimack	25	1	2	chromosome	chromosome	chromosome	chromosome	chromosome	chromosome	0	0	0	0	0	0	0	0	0	0	0	0	0	0	0	0	0	0	0	0	0	0	0	0	0	0	0	0	0	0	0	0	0
SRR8455509	2018	52	163062	4	118	Newport	Hillsborough	26	1	0	chromosome	chromosome	chromosome	chromosome	chromosome	chromosome	0	0	0	0	0	0	0	0	0	0	0	0	0	0	0	0	0	0	0	0	0	0	0	0	0	0	0	0	0	0	0	0	0
SRR8455510	2018	55	212170	unclustered	448	Mississippi	Rockingham	25	1	0	chromosome	chromosome	chromosome	chromosome	chromosome	chromosome	0	0	0	0	0	0	0	0	0	0	0	0	0	0	0	0	0	0	0	0	0	0	0	0	0	0	0	0	0	0	0	0	0
SRR8455512	2018	28	510239	unclustered	64	Anatum	Belknap	25	1	0	chromosome	chromosome	chromosome	chromosome	chromosome	chromosome	0	0	0	0	0	0	0	0	0	0	0	0	0	0	0	0	0	0	0	0	0	0	0	0	0	0	0	0	0	0	0	0	0
SRR8455514	2018	109	105238	unclustered	365	Weltevreden	Rockingham	26	1	1	chromosome	chromosome	chromosome	chromosome	chromosome	chromosome	0	0	0	0	0	0	0	0	0	0	0	0	0	0	0	0	0	0	0	0	0	0	0	0	0	0	0	0	0	0	0	0	0
SRR8455524	2018	46	244902	1	11	Enteritidis	Hillsborough	25	1	2	chromosome	chromosome	chromosome	chromosome	chromosome	chromosome	0	0	0	0	0	0	0	0	0	0	0	0	0	0	0	0	0	0	0	0	0	0	0	0	0	0	0	0	0	0	0	0	0
SRR8645315	2018	100	186049	unclustered	2538	I-:z29:-	Hillsborough	25	1	1	chromosome	chromosome	chromosome	chromosome	chromosome	chromosome	0	0	0	0	0	0	0	0	0	0	0	0	0	0	0	0	0	0	0	0	0	0	0	0	0	0	0	0	0	0	0	0	0
SRR8645317	2019	91	108383	unclustered	949	Okatie	Strafford	22	0	0	chromosome	chromosome	chromosome	chromosome	chromosome	chromosome	0	0	0	0	0	0	0	0	0	0	0	0	0	0	0	0	0	0	0	0	0	0	0	0	0	0	0	0	0	0	0	0	0
SRR8645322	2019	39	273651	unclustered	26	Thompson	Belknap	25	1	0	chromosome	chromosome	chromosome	chromosome	chromosome	chromosome	0	0	0	0	0	0	0	0	0	0	0	0	0	0	0	0	0	0	0	0	0	0	0	0	0	0	0	0	0	0	0	0	0
SRR8645324	2019	61	292401	5	2440	Gaminara	Strafford	25	1	2	chromosome	chromosome	chromosome	chromosome	chromosome	chromosome	0	0	0	0	0	0	0	0	0	0	0	0	0	0	0	0	0	0	0	0	0	0	0	0	0	0	0	0	0	0	0	0	0
SRR8645334	2019	41	300797	1	11	Enteritidis	Strafford	25	1	1	chromosome	chromosome	chromosome	chromosome	chromosome	chromosome	0	0	0	0	0	0	0	0	0	0	0	0	0	0	0	0	0	0	0	0	0	0	0	0	0	0	0	0	0	0	0	0	0
SRR8645343	2019	37	299230	5	412	Reading	Essex,VT	31	1	4	chromosome	chromosome	chromosome	chromosome	chromosome	chromosome	0	0	0	0	0	0	0	0	0	0	0	0	0	0	0	0	0	0	0	0	0	0	0	0	0	0	0	0	0	0	0	0	0
SRR8645348	2019	34	298999	5	412	Reading	Essex,VT	31	1	4	chromosome	chromosome	chromosome	chromosome	chromosome	chromosome	0	0	0	0	0	0	0	0	0	0	0	0	0	0	0	0	0	0	0	0	0	0	0	0	0	0	0	0	0	0	0	0	0
SRR8645359	2019	64	164738	3	19	Typhimurium	Hillsborough	25	1	1	chromosome	chromosome	chromosome	chromosome	chromosome	chromosome	0	0	0	0	0	0	0	0	0	0	0	0	0	0	0	0	0	0	0	0	0	0	0	0	0	0	0	0	0	0	0	0	0
SRR8645360	2019	28	316196	5	48	Panama	Grafton	26	1	0	chromosome	chromosome	chromosome	chromosome	chromosome	chromosome	0	0	0	0	0	0	0	0	0	0	0	0	0	0	0	0	0	0	0	0	0	0	0	0	0	0	0	0	0	0	0	0	0
SRR8645369	2019	72	152360	2	32	Infantis	Strafford	31	3	2	chromosome	chromosome	chromosome	chromosome	chromosome	chromosome	0	0	0	0	0	0	0	0	plasmid_AC358	0	plasmid_AC358	plasmid_AC358	plasmid_AC358	plasmid_AC358	plasmid_AC358	plasmid_AC358	0	0	0	0	0	0	0	0	0	0	0	plasmid_AC358	chromosome	0	0	0	0
SRR8645398	2019	84	142498	unclustered	10	Dublin	Hillsborough	31	2	3	chromosome	chromosome	chromosome	chromosome	chromosome	chromosome	0	0	0	0	0	0	0	0	0	0	0	0	0	0	0	0	0	0	0	0	0	0	0	0	0	0	0	0	0	0	0	0	0
SRR8645407	2019	38	334646	unclustered	22	Braenderup	Belknap	24	1	2	chromosome	chromosome	chromosome	chromosome	chromosome	chromosome	0	0	0	0	0	0	0	0	0	0	0	0	0	0	0	0	0	0	0	0	0	0	0	0	0	0	0	0	0	0	0	0	0
SRR8645410	2019	66	228340	unclustered	33	Hadar	Hillsborough	27	1	6	chromosome	chromosome	chromosome	chromosome	chromosome	chromosome	0	0	0	0	0	0	0	0	0	0	0	0	0	0	0	0	0	0	0	0	0	0	0	0	0	0	0	0	0	0	0	0	0
SRR8793568	2019	34	304451	1	11	Enteritidis	Hillsborough	25	1	1	chromosome	chromosome	chromosome	chromosome	chromosome	chromosome	0	0	0	0	0	0	0	0	0	0	0	0	0	0	0	0	0	0	0	0	0	0	0	0	0	0	0	0	0	0	0	0	0
SRR8793569	2019	26	741613	5	23	Oranienburg	Hillsborough	26	1	0	chromosome	chromosome	chromosome	chromosome	chromosome	chromosome	0	0	0	0	0	0	0	0	0	0	0	0	0	0	0	0	0	0	0	0	0	0	0	0	0	0	0	0	0	0	0	0	0
SRR8793570	2019	57	184047	2	32	I-:r:1,5	Merrimack	31	3	2	chromosome	chromosome	chromosome	chromosome	chromosome	chromosome	0	0	0	0	0	0	0	0	plasmid_AC358	0	plasmid_AC358	plasmid_AC358	plasmid_AC358	plasmid_AC358	plasmid_AC358	plasmid_AC358	0	0	0	0	0	0	0	0	0	0	0	0	chromosome	0	0	0	0
SRR8793571	2019	30	460263	1	11	Enteritidis	Hillsborough	25	1	1	chromosome	chromosome	chromosome	chromosome	chromosome	chromosome	0	0	0	0	0	0	0	0	0	0	0	0	0	0	0	0	0	0	0	0	0	0	0	0	0	0	0	0	0	0	0	0	0
SRR8793572	2019	29	418453	4	2370	Newport	Cheshire	26	1	0	chromosome	chromosome	chromosome	chromosome	chromosome	chromosome	0	0	0	0	0	0	0	0	0	0	0	0	0	0	0	0	0	0	0	0	0	0	0	0	0	0	0	0	0	0	0	0	0
SRR8793573	2019	55	159483	2	32	I-:r:1,5	Cheshire	24	1	0	chromosome	chromosome	chromosome	chromosome	chromosome	chromosome	0	0	0	0	0	0	0	0	0	0	0	0	0	0	0	0	0	0	0	0	0	0	0	0	0	0	0	0	chromosome	0	0	0	0
SRR8793574	2019	71	152360	2	32	Infantis	Rockingham	35	3	3	chromosome	chromosome	chromosome	chromosome	chromosome	chromosome	0	0	0	0	0	0	0	0	plasmid_AC358	0	plasmid_AC358	plasmid_AC358	plasmid_AC358	plasmid_AC358	plasmid_AC358	plasmid_AC358	0	0	0	0	0	0	0	0	0	0	0	plasmid_AC358	chromosome	0	0	0	0
SRR8793575	2019	26	617353	5	1954	Chester	Rockingham	26	1	2	chromosome	chromosome	chromosome	chromosome	chromosome	chromosome	0	0	0	0	0	0	0	0	0	0	0	0	0	0	0	0	0	0	0	0	0	0	0	0	0	0	0	0	0	0	0	0	0
SRR8793576	2019	27	520147	unclustered	26	Thompson	Belknap	25	1	0	chromosome	chromosome	chromosome	chromosome	chromosome	chromosome	0	0	0	0	0	0	0	0	0	0	0	0	0	0	0	0	0	0	0	0	0	0	0	0	0	0	0	0	0	0	0	0	0
SRR8793577	2019	22	738209	5	1954	Chester	Rockingham	26	1	1	chromosome	chromosome	chromosome	chromosome	chromosome	chromosome	0	0	0	0	0	0	0	0	0	0	0	0	0	0	0	0	0	0	0	0	0	0	0	0	0	0	0	0	0	0	0	0	0
SRR8793579	2019	19	738178	5	1954	Chester	Rockingham	26	1	1	chromosome	chromosome	chromosome	chromosome	chromosome	chromosome	0	0	0	0	0	0	0	0	0	0	0	0	0	0	0	0	0	0	0	0	0	0	0	0	0	0	0	0	0	0	0	0	0
SRR8793580	2019	21	722293	5	1954	Chester	Rockingham	26	1	1	chromosome	chromosome	chromosome	chromosome	chromosome	chromosome	0	0	0	0	0	0	0	0	0	0	0	0	0	0	0	0	0	0	0	0	0	0	0	0	0	0	0	0	0	0	0	0	0
SRR8979069	2019	63	303353	unclustered	10	Dublin	Strafford	33	2	3	chromosome	chromosome	chromosome	chromosome	chromosome	chromosome	0	0	0	0	0	0	0	0	plasmid_AA627	plasmid_AA627	0	plasmid_AA627	plasmid_AA627	plasmid_AA627	plasmid_AA627	plasmid_AA627	0	0	0	0	0	0	0	0	0	0	0	0	0	0	0	0	0
SRR8984701	2019	45	317733	unclustered	2166	Baildon	Grafton	24	1	0	chromosome	chromosome	chromosome	chromosome	chromosome	chromosome	0	0	0	0	0	0	0	0	0	0	0	0	0	0	0	0	0	0	0	0	0	0	0	0	0	0	0	0	0	0	0	0	0
SRR8984702	2019	48	221679	5	80	Miami	Merrimack	26	1	1	chromosome	chromosome	chromosome	chromosome	chromosome	chromosome	0	0	0	0	0	0	0	0	0	0	0	0	0	0	0	0	0	0	0	0	0	0	0	0	0	0	0	0	0	0	0	0	0
SRR8984705	2019	18	651270	5	1547	Javiana	York,ME	25	1	0	chromosome	chromosome	chromosome	chromosome	chromosome	chromosome	0	0	0	0	0	0	0	0	0	0	0	0	0	0	0	0	0	0	0	0	0	0	0	0	0	0	0	0	0	0	0	0	0
SRR8984707	2019	31	410879	unclustered	26	Thompson	Strafford	25	1	0	chromosome	chromosome	chromosome	chromosome	chromosome	chromosome	0	0	0	0	0	0	0	0	0	0	0	0	0	0	0	0	0	0	0	0	0	0	0	0	0	0	0	0	0	0	0	0	0
SRR8984708	2019	48	217017	unclustered	329	Ohio	Rockingham	25	3	1	chromosome	chromosome	chromosome	chromosome	chromosome	chromosome	chromosome	chromosome	chromosome	chromosome	chromosome	chromosome	chromosome	chromosome	0	0	0	0	0	0	0	0	chromosome	chromosome	chromosome	chromosome	chromosome	chromosome	chromosome	0	0	0	0	0	0	0	0	0	0
SRR8984710	2019	29	520147	unclustered	26	Thompson	Strafford	25	1	0	chromosome	chromosome	chromosome	chromosome	chromosome	chromosome	0	0	0	0	0	0	0	0	0	0	0	0	0	0	0	0	0	0	0	0	0	0	0	0	0	0	0	0	0	0	0	0	0
SRR8984711	2019	30	401213	1	11	Enteritidis	Hillsborough	25	1	1	chromosome	chromosome	chromosome	chromosome	chromosome	chromosome	0	0	0	0	0	0	0	0	0	0	0	0	0	0	0	0	0	0	0	0	0	0	0	0	0	0	0	0	0	0	0	0	0
SRR8984713	2019	26	430299	4	2370	Newport	Cheshire	26	1	0	chromosome	chromosome	chromosome	chromosome	chromosome	chromosome	0	0	0	0	0	0	0	0	0	0	0	0	0	0	0	0	0	0	0	0	0	0	0	0	0	0	0	0	0	0	0	0	0
SRR8984715	2019	34	390576	5	138	Montevideo	Hillsborough	26	1	0	chromosome	chromosome	chromosome	chromosome	chromosome	chromosome	0	0	0	0	0	0	0	0	0	0	0	0	0	0	0	0	0	0	0	0	0	0	0	0	0	0	0	0	0	0	0	0	0
SRR9057415	2019	64	145721	unclustered	22	I-:e,h:e,n,z15	Grafton	24	1	1	chromosome	chromosome	chromosome	chromosome	chromosome	chromosome	0	0	0	0	0	0	0	0	0	0	0	0	0	0	0	0	0	0	0	0	0	0	0	0	0	0	0	0	0	0	0	0	0
SRR9057416	2019	54	228141	1	11	Enteritidis	Strafford	25	1	1	chromosome	chromosome	chromosome	chromosome	chromosome	chromosome	0	0	0	0	0	0	0	0	0	0	0	0	0	0	0	0	0	0	0	0	0	0	0	0	0	0	0	0	0	0	0	0	0
SRR9057420	2019	167	65491	5	964	Poona	Hillsborough	25	1	4	chromosome	chromosome	chromosome	chromosome	chromosome	chromosome	0	0	0	0	0	0	0	0	0	0	0	0	0	0	0	0	0	0	0	0	0	0	0	0	0	0	0	0	0	0	0	0	0
SRR9090928	2019	145	71802	5	964	Poona	Hillsborough	25	1	3	chromosome	chromosome	chromosome	chromosome	chromosome	chromosome	0	0	0	0	0	0	0	0	0	0	0	0	0	0	0	0	0	0	0	0	0	0	0	0	0	0	0	0	0	0	0	0	0
SRR9090931	2019	67	212695	1	11	Enteritidis	Strafford	25	1	2	chromosome	chromosome	chromosome	chromosome	chromosome	chromosome	0	0	0	0	0	0	0	0	0	0	0	0	0	0	0	0	0	0	0	0	0	0	0	0	0	0	0	0	0	0	0	0	0
SRR9166935	2019	74	142923	5	65	Brandenburg	Hillsborough	29	3	2	chromosome	chromosome	chromosome	chromosome	chromosome	chromosome	chromosome	chromosome	chromosome	chromosome	chromosome	chromosome	chromosome	chromosome	0	0	0	0	0	0	0	0	chromosome	chromosome	chromosome	chromosome	chromosome	chromosome	chromosome	0	0	0	0	0	0	0	0	0	0
SRR9184950	2019	90	106267	1	11	Enteritidis	Cheshire	25	1	2	chromosome	chromosome	chromosome	chromosome	chromosome	chromosome	0	0	0	0	0	0	0	0	0	0	0	0	0	0	0	0	0	0	0	0	0	0	0	0	0	0	0	0	0	0	0	0	0
SRR9184951	2019	70	138314	unclustered	166	Newport	Rockingham	26	1	3	chromosome	chromosome	chromosome	chromosome	chromosome	chromosome	0	0	0	0	0	0	0	0	0	0	0	0	0	0	0	0	0	0	0	0	0	0	0	0	0	0	0	0	0	0	0	0	0
SRR9184957	2019	66	146930	1	11	Enteritidis	Cheshire	25	1	1	chromosome	chromosome	chromosome	chromosome	chromosome	chromosome	0	0	0	0	0	0	0	0	0	0	0	0	0	0	0	0	0	0	0	0	0	0	0	0	0	0	0	0	0	0	0	0	0
SRR9184962	2019	59	208757	1	11	Enteritidis	Merrimack	25	1	1	chromosome	chromosome	chromosome	chromosome	chromosome	chromosome	0	0	0	0	0	0	0	0	0	0	0	0	0	0	0	0	0	0	0	0	0	0	0	0	0	0	0	0	0	0	0	0	0
SRR9184963	2019	100	137754	3	19	I4,[5],12:i:-	Grafton	34	2	2	chromosome	chromosome	chromosome	chromosome	chromosome	chromosome	0	0	0	0	0	0	0	0	plasmid_AA474	0	plasmid_AA474	plasmid_AA474	plasmid_AA474	plasmid_AA474	plasmid_AA474	plasmid_AA474	0	0	0	0	0	0	0	0	0	0	0	0	0	0	0	0	0
SRR9184970	2019	64	182419	1	11	Enteritidis	Strafford	25	1	1	chromosome	chromosome	chromosome	chromosome	chromosome	chromosome	0	0	0	0	0	0	0	0	0	0	0	0	0	0	0	0	0	0	0	0	0	0	0	0	0	0	0	0	0	0	0	0	0
SRR9184974	2019	52	172636	1	11	Enteritidis	York,ME	25	1	2	chromosome	chromosome	chromosome	chromosome	chromosome	chromosome	0	0	0	0	0	0	0	0	0	0	0	0	0	0	0	0	0	0	0	0	0	0	0	0	0	0	0	0	0	0	0	0	0
SRR9184976	2019	37	326187	1	11	Enteritidis	Sullivan	25	1	1	chromosome	chromosome	chromosome	chromosome	chromosome	chromosome	0	0	0	0	0	0	0	0	0	0	0	0	0	0	0	0	0	0	0	0	0	0	0	0	0	0	0	0	0	0	0	0	0
SRR9184981	2019	64	171657	1	11	Enteritidis	Grafton	25	1	1	chromosome	chromosome	chromosome	chromosome	chromosome	chromosome	0	0	0	0	0	0	0	0	0	0	0	0	0	0	0	0	0	0	0	0	0	0	0	0	0	0	0	0	0	0	0	0	0
SRR9184982	2019	73	207636	5	964	Poona	Hillsborough	25	1	3	chromosome	chromosome	chromosome	chromosome	chromosome	chromosome	0	0	0	0	0	0	0	0	0	0	0	0	0	0	0	0	0	0	0	0	0	0	0	0	0	0	0	0	0	0	0	0	0
SRR9309166	2019	66	163666	3	19	Typhimurium	Hillsborough	25	1	1	chromosome	chromosome	chromosome	chromosome	chromosome	chromosome	0	0	0	0	0	0	0	0	0	0	0	0	0	0	0	0	0	0	0	0	0	0	0	0	0	0	0	0	0	0	0	0	0
SRR9309168	2019	135	92505	unclustered	365	Weltevreden	Rockingham	26	1	2	chromosome	chromosome	chromosome	chromosome	chromosome	chromosome	0	0	0	0	0	0	0	0	0	0	0	0	0	0	0	0	0	0	0	0	0	0	0	0	0	0	0	0	0	0	0	0	0
SRR9659661	2019	40	283544	1	11	Enteritidis	Grafton	25	1	1	chromosome	chromosome	chromosome	chromosome	chromosome	chromosome	0	0	0	0	0	0	0	0	0	0	0	0	0	0	0	0	0	0	0	0	0	0	0	0	0	0	0	0	0	0	0	0	0
SRR9659662	2019	55	184344	2	32	Infantis	Merrimack	24	1	1	chromosome	chromosome	chromosome	chromosome	chromosome	chromosome	0	0	0	0	0	0	0	0	0	0	0	0	0	0	0	0	0	0	0	0	0	0	0	0	0	0	0	0	chromosome	0	0	0	0
SRR9659663	2019	62	191167	1	11	Enteritidis	Grafton	25	1	1	chromosome	chromosome	chromosome	chromosome	chromosome	chromosome	0	0	0	0	0	0	0	0	0	0	0	0	0	0	0	0	0	0	0	0	0	0	0	0	0	0	0	0	0	0	0	0	0
SRR9659664	2019	55	319862	unclustered	26	Thompson	Strafford	25	1	1	chromosome	chromosome	chromosome	chromosome	chromosome	chromosome	0	0	0	0	0	0	0	0	0	0	0	0	0	0	0	0	0	0	0	0	0	0	0	0	0	0	0	0	0	0	0	0	0
SRR9659665	2019	146	78355	unclustered	365	Sokode	Rockingham	26	1	2	chromosome	chromosome	chromosome	chromosome	chromosome	chromosome	0	0	0	0	0	0	0	0	0	0	0	0	0	0	0	0	0	0	0	0	0	0	0	0	0	0	0	0	0	0	0	0	0
SRR9659668	2019	80	143672	2	32	I-:r:1,5	Hillsborough	35	3	2	chromosome	chromosome	chromosome	chromosome	chromosome	chromosome	0	0	0	0	0	0	0	0	plasmid_AC358	0	plasmid_AC358	plasmid_AC358	plasmid_AC358	plasmid_AC358	plasmid_AC358	plasmid_AC358	0	0	0	0	0	0	0	0	0	0	0	plasmid_AC358	chromosome	0	0	0	0
SRR9659669	2019	42	300817	1	11	Enteritidis	Hillsborough	25	1	1	chromosome	chromosome	chromosome	chromosome	chromosome	chromosome	0	0	0	0	0	0	0	0	0	0	0	0	0	0	0	0	0	0	0	0	0	0	0	0	0	0	0	0	0	0	0	0	0
SRR9659671	2019	30	479314	1	11	Enteritidis	Hillsborough	25	1	1	chromosome	chromosome	chromosome	chromosome	chromosome	chromosome	0	0	0	0	0	0	0	0	0	0	0	0	0	0	0	0	0	0	0	0	0	0	0	0	0	0	0	0	0	0	0	0	0
SRR9659672	2019	31	390318	unclustered	150	Bovismorbificans	Hillsborough	25	1	0	chromosome	chromosome	chromosome	chromosome	chromosome	chromosome	0	0	0	0	0	0	0	0	0	0	0	0	0	0	0	0	0	0	0	0	0	0	0	0	0	0	0	0	0	0	0	0	0
SRR9659673	2019	40	230299	1	11	Enteritidis	Rockingham	25	1	1	chromosome	chromosome	chromosome	chromosome	chromosome	chromosome	0	0	0	0	0	0	0	0	0	0	0	0	0	0	0	0	0	0	0	0	0	0	0	0	0	0	0	0	0	0	0	0	0
SRR9659674	2019	90	137478	2	32	Infantis	Hillsborough	35	3	3	chromosome	chromosome	chromosome	chromosome	chromosome	chromosome	0	0	0	0	0	0	0	0	plasmid_AC358	0	plasmid_AC358	plasmid_AC358	plasmid_AC358	plasmid_AC358	plasmid_AC358	plasmid_AC358	0	0	0	0	0	0	0	0	0	0	0	plasmid_AC358	chromosome	0	0	0	0
SRR9659675	2019	87	112827	1	11	Enteritidis	Grafton	25	1	2	chromosome	chromosome	chromosome	chromosome	chromosome	chromosome	0	0	0	0	0	0	0	0	0	0	0	0	0	0	0	0	0	0	0	0	0	0	0	0	0	0	0	0	0	0	0	0	0
SRR9659678	2019	29	439135	1	11	Enteritidis	Strafford	25	1	1	chromosome	chromosome	chromosome	chromosome	chromosome	chromosome	0	0	0	0	0	0	0	0	0	0	0	0	0	0	0	0	0	0	0	0	0	0	0	0	0	0	0	0	0	0	0	0	0
SRR9860267	2019	68	196363	3	19	Typhimurium	Grafton	29	2	4	chromosome	chromosome	chromosome	chromosome	chromosome	chromosome	0	0	0	0	0	0	0	0	0	0	0	0	0	0	0	0	0	0	0	0	0	0	0	0	0	0	0	0	0	0	0	0	0
SRR9860285	2019	65	165921	1	11	Enteritidis	Strafford	25	1	2	chromosome	chromosome	chromosome	chromosome	chromosome	chromosome	0	0	0	0	0	0	0	0	0	0	0	0	0	0	0	0	0	0	0	0	0	0	0	0	0	0	0	0	0	0	0	0	0
SRR9860368	2019	32	479519	1	11	Enteritidis	Grafton	25	1	1	chromosome	chromosome	chromosome	chromosome	chromosome	chromosome	0	0	0	0	0	0	0	0	0	0	0	0	0	0	0	0	0	0	0	0	0	0	0	0	0	0	0	0	0	0	0	0	0
SRR9860369	2019	38	464558	unclustered	2870	Muenchen	Strafford	25	1	2	chromosome	chromosome	chromosome	chromosome	chromosome	chromosome	0	0	0	0	0	0	0	0	0	0	0	0	0	0	0	0	0	0	0	0	0	0	0	0	0	0	0	0	0	0	0	0	0
SRR9860371	2019	33	479199	1	11	Enteritidis	Cheshire	25	1	1	chromosome	chromosome	chromosome	chromosome	chromosome	chromosome	0	0	0	0	0	0	0	0	0	0	0	0	0	0	0	0	0	0	0	0	0	0	0	0	0	0	0	0	0	0	0	0	0
SRR9914969	2019	51	204015	2	32	Infantis	Rockingham	24	1	0	chromosome	chromosome	chromosome	chromosome	chromosome	chromosome	0	0	0	0	0	0	0	0	0	0	0	0	0	0	0	0	0	0	0	0	0	0	0	0	0	0	0	0	chromosome	0	0	0	0
SRR9914971	2019	34	659319	unclustered	2870	Muenchen	Strafford	25	1	3	chromosome	chromosome	chromosome	chromosome	chromosome	chromosome	0	0	0	0	0	0	0	0	0	0	0	0	0	0	0	0	0	0	0	0	0	0	0	0	0	0	0	0	0	0	0	0	0
SRR9914976	2019	28	542567	unclustered	18	Manhattan	Strafford	30	2	2	chromosome	chromosome	chromosome	chromosome	chromosome	chromosome	0	0	0	0	0	0	0	0	0	0	0	0	0	0	0	0	0	0	0	0	0	0	0	0	0	0	0	0	0	0	0	0	0
SRR9914981	2019	78	264490	1	11	Enteritidis	Rockingham	25	1	4	chromosome	chromosome	chromosome	chromosome	chromosome	chromosome	0	0	0	0	0	0	0	0	0	0	0	0	0	0	0	0	0	0	0	0	0	0	0	0	0	0	0	0	0	0	0	0	0
SRR9914983	2019	36	513551	unclustered	1549	Altona	Hillsborough	25	1	0	chromosome	chromosome	chromosome	chromosome	chromosome	chromosome	0	0	0	0	0	0	0	0	0	0	0	0	0	0	0	0	0	0	0	0	0	0	0	0	0	0	0	0	0	0	0	0	0
SRR9914986	2019	32	479334	1	11	Enteritidis	Strafford	25	1	2	chromosome	chromosome	chromosome	chromosome	chromosome	chromosome	0	0	0	0	0	0	0	0	0	0	0	0	0	0	0	0	0	0	0	0	0	0	0	0	0	0	0	0	0	0	0	0	0
SRR9914987	2019	56	184340	2	32	Infantis	Cheshire	27	3	3	chromosome	chromosome	chromosome	chromosome	chromosome	chromosome	0	0	0	0	0	0	0	0	plasmid_AC358	0	plasmid_AC358	plasmid_AC358	plasmid_AC358	plasmid_AC358	plasmid_AC358	plasmid_AC358	0	0	0	0	0	0	0	0	0	0	0	plasmid_AC358	chromosome	0	0	0	0
SRR9914990	2019	34	396912	unclustered	43	ParatyphiBvar.L(+)tartrate+	Cheshire	26	1	0	chromosome	chromosome	chromosome	chromosome	chromosome	chromosome	0	0	0	0	0	0	0	0	0	0	0	0	0	0	0	0	0	0	0	0	0	0	0	0	0	0	0	0	0	0	0	0	0
SRR9914991	2019	37	312982	1	11	Enteritidis	Strafford	25	1	2	chromosome	chromosome	chromosome	chromosome	chromosome	chromosome	0	0	0	0	0	0	0	0	0	0	0	0	0	0	0	0	0	0	0	0	0	0	0	0	0	0	0	0	0	0	0	0	0
SRR9914992	2019	24	477698	1	11	Enteritidis	Grafton	25	1	0	chromosome	chromosome	chromosome	chromosome	chromosome	chromosome	0	0	0	0	0	0	0	0	0	0	0	0	0	0	0	0	0	0	0	0	0	0	0	0	0	0	0	0	0	0	0	0	0
SRR9914997	2019	30	503872	unclustered	45	Newport	Merrimack	24	1	0	chromosome	chromosome	chromosome	chromosome	chromosome	chromosome	0	0	0	0	0	0	0	0	0	0	0	0	0	0	0	0	0	0	0	0	0	0	0	0	0	0	0	0	0	0	0	0	0
SRR9915000	2019	37	326170	1	11	Enteritidis	Rockingham	25	1	1	chromosome	chromosome	chromosome	chromosome	chromosome	chromosome	0	0	0	0	0	0	0	0	0	0	0	0	0	0	0	0	0	0	0	0	0	0	0	0	0	0	0	0	0	0	0	0	0
SRR9915001	2019	56	223532	3	19	I4,[5],12:i:-	Hillsborough	25	1	1	chromosome	chromosome	chromosome	chromosome	chromosome	chromosome	0	0	0	0	0	0	0	0	0	0	0	0	0	0	0	0	0	0	0	0	0	0	0	0	0	0	0	0	0	0	0	0	0
[truncated: 66 more columns]

## Sheet: Supp Table 2
Supplementary Table 2. Accession numbers and gene features of resistance genes that were used to identify quaternary ammonium compound resistance and genes associated with the gol operon that were not included in the AMRfinderPlus database
Gene	Encoded Resistance	Accession Number	Genome Region	Gene Length	Strain
golB	Gold	CP014051	398485 – 398291 (-)	194 bp	Salmonella enterica LT2 chromosome
gesA	Metal efflux system	CP014051	401604 – 402830 (+)	1226 bp	Salmonella enterica LT2 chromosome
gesB	Metal efflux system	CP014051	402827 – 405994 (+)	3167 bp	Salmonella enterica LT2 chromosome
gesC	Metal efflux system	CP014051	406011 – 407468 (+)	1457 bp	Salmonella enterica LT2 chromosome
sugE1	Quaternary ammonium compounds	CP000604	67753-68193 (+)	440 bp	Salmonella enterica subsp. enterica serovar Newport str. SL254 plasmid pSN254
sugE2	Quaternary ammonium compounds	CP000604	74576-74136 (-)	440 bp	Salmonella enterica subsp. enterica serovar Newport str. SL254 plasmid pSN254

## Sheet: Supp Table 3
Supplementary Table 3. Association of the mer operon with the presence of specific AMR genes. Visualization of the results for those AMR genes that were significantly associated with the presence of the mer operon are shown in Supplementary Figure 1.
	Present				Absent
	mer+	mer-	Number of genomes	p-value	mer+	mer-	Number of genomes	p-value
aph(3')-Ib	32% (9)	68% (19)	28	0.06	4% (13)	96% (353)	366	1.16e-70
aph(6)-Id	32% (9)	68% (19)	28	0.06	4% (13)	96% (353)	366	1.16e-70
TEM-1	42% (5)	58% (7)	12	0.56	4% (17)	96% (365)	382	6.44e-71
TEM-206	100% (3)	0	3	0.08	5% (21)	95% (370)	391	2.79e-71
CMY-59	38% (3)	62% (10)	13	0.41	4% (19)	96% (362)	381	1.06e-70
sul2	33% (7)	67% (14)	21	0.13	4% (15)	96% (358)	373	1.45e-70
floR	60% (12)	40% (8)	20	0.37	3% (10)	97% (364)	374	7.56e-75
tetA	53% (18)	47% (16)	34	0.73	1% (4)	99% (356)	360	7.85e-77
tetB	80% (4)	20% (1)	5	0.18	5% (18)	95% (371)	389	1.23e-71

## Sheet: Supp Table 4
Supplementary Table 4.Plasmid content of S. enterica genomes
Sequence	Plasmid	Plasmid_Contig_Number	Plasmid_Size	Plasmid_GC_Content	rep_type(s)	rep_type_accession(s)	relaxase_type(s)	relaxase_type_accession(s)	mpf_type	mpf_type_accession(s)	orit_type(s)	orit_accession(s)	predicted_mobility	mash_nearest_neighbor	mash_neighbor_distance	mash_neighbor_identification	primary_cluster_id	secondary_cluster_id	predicted_host_range_overall_rank	predicted_host_range_overall_name	observed_host_range_ncbi_rank	observed_host_range_ncbi_name	reported_host_range_lit_rank	reported_host_range_lit_name	Sample BAPS	Sample ST	Sample Serotype	Sample County	Sample ST	Sample Serotype
SRR10103907	AD465	1	2155	52.761	-	-	MOBV	CP042516_00001	-	-	-	-	mobilizable	CP025947	0.0276889	Escherichia coli	AD465	-	order	Enterobacterales	order	Enterobacterales	-	-	unclustered	22	Braenderup	Cheshire	Other STs	Other Sero
SRR10103911	AD334	1	4483	52.7772	-	-	-	-	-	-	-	-	non-mobilizable	CP023881	0.043179	Raoultella planticola	AD334	-	genus	Raoultella	genus	Raoultella	-	-	unclustered	155	London	Hillsborough	Other STs	Other Sero
SRR10103911	AE608	1	1443	49.3416	-	-	-	-	-	-	-	-	non-mobilizable	CP041055	0.0177122	Enterobacter hormaechei	AE608	AO427	genus	Enterobacter	genus	Enterobacter	-	-	unclustered	155	London	Hillsborough	Other STs	Other Sero
SRR10224597	AA163	1	3498	55.1458	-	-	MOBP	NC_014003_00004	-	-	MOBP	KY014464	mobilizable	CP001119	0.000880953	Salmonella enterica subsp. enterica serovar Heidelberg str. SL476	AA163	AH811	family	Enterobacteriaceae	family	Enterobacteriaceae	-	-	3	19	Typhimurium	Cheshire	19	Typhimurium
SRR10224600	AA627	5	42320	52.7717	-	-	MOBH,MOBH	NC_012690_00071,NC_012885_00072	MPF_F	NC_016974_00085,NC_012885_00083,NC_014170_00023,NC_009140_00071	-	-	conjugative	CP032380	0.0247621	Salmonella enterica subsp. enterica serovar Dublin	AA627	AI885	family	Enterobacteriaceae	family	Enterobacteriaceae	-	-	unclustered	10	Dublin	Hillsborough	10	Dublin
SRR10224602	AB536	1	30422	34.0707	-	-	-	-	-	-	-	-	non-mobilizable	CP019901	0.0480354	Raoultella planticola	AB536	-	family	Enterobacteriaceae	family	Enterobacteriaceae	-	-	1	11	Enteritidis	Hillsborough	Other STs	Other Sero
SRR10224602	AF471	1	4210	36.152	-	-	MOBQ	CP024518_00006	-	-	-	-	mobilizable	CP024518	0.0387085	Klebsiella pneumoniae	AF471	-	genus	Klebsiella	genus	Klebsiella	-	-	1	11	Enteritidis	Hillsborough	Other STs	Other Sero
SRR10224622	AB244	1	2416	50.2897	-	-	-	-	-	-	-	-	non-mobilizable	CP039598	0.0397669	Salmonella enterica subsp. enterica	AB244	-	genus	Salmonella	genus	Salmonella	-	-	unclustered	22	Braenderup	Strafford	Other STs	Other Sero
SRR10224622	AD530	1	13462	60.2659	-	-	-	-	-	-	-	-	non-mobilizable	CP016765	0.0450347	Citrobacter freundii	AD530	-	family	Enterobacteriaceae	family	Enterobacteriaceae	-	-	unclustered	22	Braenderup	Strafford	Other STs	Other Sero
SRR10224622	AE478	1	3555	49.9015	-	-	-	-	-	-	MOBP	NZ_CP015142	mobilizable	CP030228	9.55247e-05	Salmonella enterica	AE478	AO269	family	Enterobacteriaceae	family	Enterobacteriaceae	-	-	unclustered	22	Braenderup	Strafford	Other STs	Other Sero
SRR10224623	AA473	8	87370	49.8432	-	-	MOBP	NC_019097	MPF_I	NC_019097_00056,NC_022267_00057,NC_019097_00085,NC_019097_00075,NC_022267_00069,NZ_CM001473_00069,NC_019111_00038,NC_023290_00086,NC_015965_00072	MOBP	JN253636	conjugative	NC_019111	0.00698112	Salmonella enterica subsp. enterica serovar Typhimurium	AA473	AI592	family	Enterobacteriaceae	family	Enterobacteriaceae	-	-	unclustered	1986	Stanleyville	Rockingham	Other STs	Other Sero
SRR10224625	AH155	1	2681	43.2674	-	-	-	-	-	-	-	-	non-mobilizable	CP030201	0.0102718	Salmonella enterica	AH155	AR211	genus	Salmonella	genus	Salmonella	-	-	unclustered	2119	I-:e,h:1,6	Merrimack	Other STs	Other Sero
SRR10392731	AE761	1	1654	55.1391	-	-	-	-	-	-	MOBP,MOBP	CP018984,AB027308	mobilizable	CP044966	0.0132087	Salmonella enterica subsp. enterica serovar 1,4,[5],12:i:-	AE761	AO605	genus	Salmonella	genus	Salmonella	-	-	5	412	Reading	Grafton	Other STs	Other Sero
SRR10392733	AE761	1	1654	55.1391	-	-	-	-	-	-	MOBP,MOBP	CP018984,AB027308	mobilizable	CP044966	0.0132087	Salmonella enterica subsp. enterica serovar 1,4,[5],12:i:-	AE761	AO605	genus	Salmonella	genus	Salmonella	-	-	unclustered	88	I-:b:1,2	Hillsborough	Other STs	Other Sero
SRR10674764	AB244	1	2400	50.125	-	-	-	-	-	-	-	-	non-mobilizable	CP039598	0.0397669	Salmonella enterica subsp. enterica	AB244	-	genus	Salmonella	genus	Salmonella	-	-	unclustered	22	I-:e,h:e,n,z15	Strafford	Other STs	Other Sero
SRR10674764	AD530	1	13446	60.2856	-	-	-	-	-	-	-	-	non-mobilizable	CP016765	0.0450347	Citrobacter freundii	AD530	-	family	Enterobacteriaceae	family	Enterobacteriaceae	-	-	unclustered	22	I-:e,h:e,n,z15	Strafford	Other STs	Other Sero
SRR10674764	AE478	1	3539	48.8839	-	-	-	-	-	-	MOBP	NZ_CP015142	mobilizable	CP030228	9.55247e-05	Salmonella enterica	AE478	AO269	family	Enterobacteriaceae	family	Enterobacteriaceae	-	-	unclustered	22	I-:e,h:e,n,z15	Strafford	Other STs	Other Sero
SRR10674764	AH155	1	2088	39.8946	-	-	-	-	-	-	-	-	non-mobilizable	CP030201	0.00331442	Salmonella enterica	AH155	AR211	genus	Salmonella	genus	Salmonella	-	-	unclustered	22	I-:e,h:e,n,z15	Strafford	Other STs	Other Sero
SRR10674766	AB458	1	42631	52.2179	-	-	MOBF	NC_007208_00043	MPF_F	NZ_CM001154_00067,NC_019112_00045,NC_017054_00100,NC_017054_00098,NC_017054_00096,NC_017054_00095,NC_019112_00063,NZ_CM001063_00039,NC_013437_00116	-	-	conjugative	CP022137	0.0515304	Salmonella enterica subsp. diarizonae serovar 65:c:z str. SA20044251	AB458	-	genus	Salmonella	genus	Salmonella	-	-	unclustered	1583	Abony	Strafford	Other STs	Other Sero
SRR10674774	AE598	1	2152	41.0781	-	-	-	-	-	-	-	-	non-mobilizable	CP030199	0.0552118	Salmonella enterica	AE598	-	genus	Salmonella	genus	Salmonella	-	-	unclustered	2125	Thompson	Belknap	Other STs	Other Sero
SRR10674775	AA627	1	41474	53.2406	-	-	MOBH,MOBH	NC_012885_00072,NC_012690_00071	MPF_F	NC_009140_00071,NC_014170_00023,NC_012885_00083,NC_016974_00085	-	-	conjugative	MK205417	0.0201478	Salmonella enterica subsp. enterica serovar Dublin	AA627	AI885	family	Enterobacteriaceae	family	Enterobacteriaceae	-	-	unclustered	10	Dublin	Hillsborough	10	Dublin
SRR10686669	AF598	1	13203	51.6398	-	-	-	-	-	-	-	-	non-mobilizable	CP022659	0.0595738	Salmonella enterica subsp. enterica	AF598	-	genus	Salmonella	genus	Salmonella	-	-	3	19	Typhimurium	Grafton	19	Typhimurium
SRR10686681	AH155	1	2625	37.7143	-	-	-	-	-	-	-	-	non-mobilizable	CP030201	0.00924552	Salmonella enterica	AH155	AR211	genus	Salmonella	genus	Salmonella	-	-	unclustered	22	Braenderup	Merrimack	Other STs	Other Sero
SRR10985342	AF598	2	21192	52.3169	-	-	-	-	-	-	-	-	non-mobilizable	CP022659	0.0444041	Salmonella enterica subsp. enterica	AF598	-	genus	Salmonella	genus	Salmonella	-	-	unclustered	323	I-:b:-	Grafton	Other STs	Other Sero
SRR10988577	AE598	1	2275	40.4396	-	-	-	-	-	-	-	-	non-mobilizable	CP030199	0.0498292	Salmonella enterica	AE598	-	genus	Salmonella	genus	Salmonella	-	-	unclustered	10	Dublin	Grafton	10	Dublin
SRR10988577	AF598	1	37256	52.4694	-	-	-	-	-	-	-	-	non-mobilizable	CP022659	0.0458408	Salmonella enterica subsp. enterica	AF598	-	genus	Salmonella	genus	Salmonella	-	-	unclustered	10	Dublin	Grafton	10	Dublin
SRR11853602	AA163	1	3498	55.2887	-	-	MOBP,MOBP	NC_014003_00004,NC_017321_00002	-	-	MOBP	KY014464	mobilizable	CP012934	0.000906124	Salmonella enterica subsp. enterica serovar Heidelberg	AA163	AH811	family	Enterobacteriaceae	family	Enterobacteriaceae	-	-	unclustered	27	Saintpaul	Belknap	Other STs	Saintpaul
SRR12102176	AC247	2	15419	57.4681	-	-	-	-	-	-	-	-	non-mobilizable	CP039301	0.0331502	Escherichia coli	AC247	-	class	Gammaproteobacteria	class	Gammaproteobacteria	-	-	unclustered	33	Hadar	Strafford	Other STs	Other Sero
SRR12102177	AA163	1	3498	55.06	-	-	MOBP	NC_014003_00004	-	-	MOBP	KY014464	mobilizable	CP012934	0.000906124	Salmonella enterica subsp. enterica serovar Heidelberg	AA163	AH811	family	Enterobacteriaceae	family	Enterobacteriaceae	-	-	unclustered	27	Saintpaul	Grafton	Other STs	Saintpaul
SRR12102181	AC247	2	15419	57.4681	-	-	-	-	-	-	-	-	non-mobilizable	CP039301	0.0331502	Escherichia coli	AC247	-	class	Gammaproteobacteria	class	Gammaproteobacteria	-	-	unclustered	33	Hadar	Merrimack	Other STs	Other Sero
SRR12102183	AC247	2	15419	57.4681	-	-	-	-	-	-	-	-	non-mobilizable	CP039301	0.0331502	Escherichia coli	AC247	-	class	Gammaproteobacteria	class	Gammaproteobacteria	-	-	unclustered	33	Hadar	Grafton	Other STs	Other Sero
SRR12102186	AC247	2	15419	57.4681	-	-	-	-	-	-	-	-	non-mobilizable	CP039301	0.0331502	Escherichia coli	AC247	-	class	Gammaproteobacteria	class	Gammaproteobacteria	-	-	unclustered	33	Hadar	Merrimack	Other STs	Other Sero
SRR5364224	AA627	1	41545	53.2387	-	-	MOBH,MOBH	NC_012885_00072,NC_012690_00071	MPF_F	NC_009140_00071,NC_014170_00023,NC_012885_00083,NC_016974_00085	-	-	conjugative	MK205417	0.0201478	Salmonella enterica subsp. enterica serovar Dublin	AA627	AI885	family	Enterobacteriaceae	family	Enterobacteriaceae	-	-	unclustered	10	Dublin	Hillsborough	10	Dublin
SRR6107362	AD312	4	26813	53.806	-	-	-	-	-	-	MOBF	NZ_CP016035	mobilizable	CP045559	0.0533217	Citrobacter sp. S39	AD312	-	family	Enterobacteriaceae	family	Enterobacteriaceae	-	-	2	32	Infantis	Strafford	32	Infantis
SRR6183275	AB233	1	34346	41.4255	-	-	MOBP	NC_019096_00001	MPF_T	NC_017624_00009,NC_010860_00022,NC_019067_00043,NC_019138_00026,NC_023277_00163	-	-	conjugative	KT317614	0.000143503	Salmonella enterica subsp. enterica serovar Enteritidis	AB233	AJ924	order	Enterobacterales	order	Enterobacterales	-	-	1	11	Enteritidis	Rockingham	Other STs	Other Sero
SRR6366425	AB233	1	34346	41.4255	-	-	MOBP	NC_019096_00001	MPF_T	NC_017624_00009,NC_010860_00022,NC_019067_00043,NC_019138_00026,NC_023277_00163	-	-	conjugative	KT317614	0.000143503	Salmonella enterica subsp. enterica serovar Enteritidis	AB233	AJ924	order	Enterobacterales	order	Enterobacterales	-	-	1	11	Enteritidis	Rockingham	Other STs	Other Sero
SRR6366426	AB233	1	34346	41.4255	-	-	MOBP	NC_019096_00001	MPF_T	NC_017624_00009,NC_010860_00022,NC_019067_00043,NC_019138_00026,NC_023277_00163	-	-	conjugative	KT317614	0.000143503	Salmonella enterica subsp. enterica serovar Enteritidis	AB233	AJ924	order	Enterobacterales	order	Enterobacterales	-	-	1	11	Enteritidis	Rockingham	Other STs	Other Sero
SRR6940754	AD338	1	5759	50.1302	-	-	MOBP	NC_017723_00002	-	-	-	-	mobilizable	CP041098	0.0326168	Klebsiella pneumoniae subsp. pneumoniae	AD338	-	family	Enterobacteriaceae	family	Enterobacteriaceae	-	-	1	11	Enteritidis	Hillsborough	Other STs	Other Sero
SRR7063449	AG835	1	11712	55.4986	-	-	-	-	-	-	-	-	non-mobilizable	CP022018	0.0271635	Salmonella enterica subsp. enterica serovar Quebec str. S-1267	AG835	-	genus	Salmonella	genus	Salmonella	-	-	2	32	Infantis	Rockingham	32	Infantis
SRR7170522	AE975	2	35254	42.1342	-	-	-	-	-	-	-	-	non-mobilizable	CP041251	0.0405854	Raoultella electrica	AE975	-	genus	Raoultella	genus	Raoultella	-	-	1	11	Enteritidis	Rockingham	Other STs	Other Sero
SRR7170529	AE478	1	3555	49.4796	-	-	-	-	-	-	MOBP	NZ_CP015142	mobilizable	CP030228	9.55247e-05	Salmonella enterica	AE478	AO269	family	Enterobacteriaceae	family	Enterobacteriaceae	-	-	unclustered	22	Braenderup	Merrimack	Other STs	Other Sero
SRR7179448	AG835	1	11712	55.4986	-	-	-	-	-	-	-	-	non-mobilizable	CP022018	0.0271635	Salmonella enterica subsp. enterica serovar Quebec str. S-1267	AG835	-	genus	Salmonella	genus	Salmonella	-	-	2	32	Infantis	Rockingham	32	Infantis
SRR7300310	AE608	1	1443	50.9356	-	-	-	-	-	-	-	-	non-mobilizable	CP041055	0.0166683	Enterobacter hormaechei	AE608	AO427	genus	Enterobacter	genus	Enterobacter	-	-	unclustered	26	Thompson	Grafton	Other STs	Other Sero
SRR7300314	AD097	1	9988	44.5835	-	-	-	-	-	-	-	-	non-mobilizable	MF422120	0.043179	Escherichia coli	AD097	-	genus	Escherichia	genus	Escherichia	-	-	unclustered	29	Stanley	Hillsborough	Other STs	Other Sero
SRR7300343	AG199	1	19600	46.9898	-	-	-	-	-	-	-	-	non-mobilizable	LN890526	0.0350415	Salmonella enterica subsp. enterica serovar Weltevreden	AG199	-	genus	Salmonella	genus	Salmonella	-	-	5	906	Kisarawe	Hillsborough	Other STs	Other Sero
SRR7664546	AG957	6	14763	61.0716	-	-	-	-	-	-	-	-	non-mobilizable	CP030290	0.0552118	Salmonella enterica subsp. enterica serovar Gaminara str. SA20063285	AG957	-	genus	Salmonella	genus	Salmonella	-	-	5	2696	Kokomlemle	Hillsborough	Other STs	Other Sero
SRR7740939	AE761	1	1654	55.1391	-	-	-	-	-	-	MOBP,MOBP	CP018984,AB027308	mobilizable	CP044966	0.0132087	Salmonella enterica subsp. enterica serovar 1,4,[5],12:i:-	AE761	AO605	genus	Salmonella	genus	Salmonella	-	-	5	412	Reading	Merrimack	Other STs	Other Sero
SRR7740941	AE478	1	3555	49.8453	-	-	-	-	-	-	MOBP	NZ_CP015142	mobilizable	CP030228	9.55247e-05	Salmonella enterica	AE478	AO269	family	Enterobacteriaceae	family	Enterobacteriaceae	-	-	unclustered	26	Thompson	Carroll	Other STs	Other Sero
SRR7740950	AB461	2	19445	51.9619	-	-	-	-	-	-	-	-	non-mobilizable	AY509003	0.0362143	Salmonella enterica subsp. enterica serovar Choleraesuis str. SC-B67	AB461	-	genus	Salmonella	genus	Salmonella	-	-	unclustered	10	Dublin	Hillsborough	10	Dublin
SRR7789794	AG835	1	11712	55.4986	-	-	-	-	-	-	-	-	non-mobilizable	CP022018	0.0271635	Salmonella enterica subsp. enterica serovar Quebec str. S-1267	AG835	-	genus	Salmonella	genus	Salmonella	-	-	2	32	Infantis	York,ME	32	Infantis
SRR7939578	AA979	1	3192	52.4749	-	-	MOBQ	NC_019783_00003	-	-	-	-	mobilizable	NC_016840	0.0216393	Klebsiella pneumoniae subsp. pneumoniae HS11286	AA979	AJ483	family	Enterobacteriaceae	family	Enterobacteriaceae	-	-	unclustered	29	Stanley	Strafford	Other STs	Other Sero
SRR8109967	AH155	1	2066	40.2711	-	-	-	-	-	-	-	-	non-mobilizable	CP030201	0.00316966	Salmonella enterica	AH155	AR211	genus	Salmonella	genus	Salmonella	-	-	unclustered	22	Braenderup	Hillsborough	Other STs	Other Sero
SRR8294514	AB461	2	19446	51.9593	-	-	-	-	-	-	-	-	non-mobilizable	AY509003	0.0362143	Salmonella enterica subsp. enterica serovar Choleraesuis str. SC-B67	AB461	-	genus	Salmonella	genus	Salmonella	-	-	unclustered	10	Dublin	Hillsborough	10	Dublin
SRR8645315	AH155	1	2699	37.5695	-	-	-	-	-	-	-	-	non-mobilizable	CP030201	0.0144049	Salmonella enterica	AH155	AR211	genus	Salmonella	genus	Salmonella	-	-	unclustered	2538	I-:z29:-	Hillsborough	Other STs	Other Sero
SRR8645324	AF756	1	1653	50.0907	-	-	-	-	-	-	-	-	non-mobilizable	CP030291	0.000312573	Salmonella enterica subsp. enterica serovar Gaminara str. SA20063285	AF756	AP752	genus	Salmonella	genus	Salmonella	-	-	5	2440	Gaminara	Strafford	Other STs	Other Sero
SRR8645369	AG835	1	11712	55.4986	-	-	-	-	-	-	-	-	non-mobilizable	CP022018	0.0271635	Salmonella enterica subsp. enterica serovar Quebec str. S-1267	AG835	-	genus	Salmonella	genus	Salmonella	-	-	2	32	Infantis	Strafford	32	Infantis
SRR8645398	AB461	2	19445	51.9619	-	-	-	-	-	-	-	-	non-mobilizable	AY509003	0.0362143	Salmonella enterica subsp. enterica serovar Choleraesuis str. SC-B67	AB461	-	genus	Salmonella	genus	Salmonella	-	-	unclustered	10	Dublin	Hillsborough	10	Dublin
SRR8645407	AH155	1	2104	39.8764	-	-	-	-	-	-	-	-	non-mobilizable	CP030201	0.00357808	Salmonella enterica	AH155	AR211	genus	Salmonella	genus	Salmonella	-	-	unclustered	22	Braenderup	Belknap	Other STs	Other Sero
SRR8793570	AG835	1	11712	55.4986	-	-	-	-	-	-	-	-	non-mobilizable	CP022018	0.0271635	Salmonella enterica subsp. enterica serovar Quebec str. S-1267	AG835	-	genus	Salmonella	genus	Salmonella	-	-	2	32	I-:r:1,5	Merrimack	32	Other Sero
SRR8793574	AG835	1	11712	55.4986	-	-	-	-	-	-	-	-	non-mobilizable	CP022018	0.0271635	Salmonella enterica subsp. enterica serovar Quebec str. S-1267	AG835	-	genus	Salmonella	genus	Salmonella	-	-	2	32	Infantis	Rockingham	32	Infantis
SRR8979069	AA627	5	54062	54.2007	-	-	MOBH,MOBH	NC_012885_00072,NC_012690_00071	MPF_F	NC_009140_00071,NC_014170_00023,NC_012885_00083,NC_016974_00085	-	-	conjugative	CP032380	0.0168391	Salmonella enterica subsp. enterica serovar Dublin	AA627	AI885	family	Enterobacteriaceae	family	Enterobacteriaceae	-	-	unclustered	10	Dublin	Strafford	10	Dublin
SRR9057415	AH155	1	2246	38.9581	-	-	-	-	-	-	-	-	non-mobilizable	CP030201	0.00515153	Salmonella enterica	AH155	AR211	genus	Salmonella	genus	Salmonella	-	-	unclustered	22	I-:e,h:e,n,z15	Grafton	Other STs	Other Sero
SRR9057420	AF598	1	35471	53.1533	-	-	-	-	-	-	-	-	non-mobilizable	CP022659	0.052117	Salmonella enterica subsp. enterica	AF598	-	genus	Salmonella	genus	Salmonella	-	-	5	964	Poona	Hillsborough	Other STs	Other Sero
SRR9057420	AG199	1	22490	47.5322	-	-	-	-	-	-	-	-	non-mobilizable	LN890526	0.0425838	Salmonella enterica subsp. enterica serovar Weltevreden	AG199	-	genus	Salmonella	genus	Salmonella	-	-	5	964	Poona	Hillsborough	Other STs	Other Sero
SRR9090928	AG199	1	22490	47.5322	-	-	-	-	-	-	-	-	non-mobilizable	LN890526	0.0425838	Salmonella enterica subsp. enterica serovar Weltevreden	AG199	-	genus	Salmonella	genus	Salmonella	-	-	5	964	Poona	Hillsborough	Other STs	Other Sero
SRR9090931	AE598	1	2488	40.7958	-	-	-	-	-	-	-	-	non-mobilizable	CP030199	0.0515304	Salmonella enterica	AE598	-	genus	Salmonella	genus	Salmonella	-	-	1	11	Enteritidis	Strafford	Other STs	Other Sero
SRR9166935	AB595	2	11636	53.6267	-	-	-	-	-	-	MOBF	NZ_CP016035	mobilizable	CP034068	0.0364545	Shigella sonnei	AB595	-	family	Enterobacteriaceae	family	Enterobacteriaceae	-	-	5	65	Brandenburg	Hillsborough	Other STs	Other Sero
SRR9184950	AD338	1	5759	49.9392	-	-	MOBP	NC_017723_00002	-	-	-	-	mobilizable	CP041098	0.0326168	Klebsiella pneumoniae subsp. pneumoniae	AD338	-	family	Enterobacteriaceae	family	Enterobacteriaceae	-	-	1	11	Enteritidis	Cheshire	Other STs	Other Sero
SRR9184982	AG199	1	22490	47.5322	-	-	-	-	-	-	-	-	non-mobilizable	LN890526	0.0425838	Salmonella enterica subsp. enterica serovar Weltevreden	AG199	-	genus	Salmonella	genus	Salmonella	-	-	5	964	Poona	Hillsborough	Other STs	Other Sero
SRR9309168	AD338	1	5759	49.7829	-	-	MOBP	NC_017723_00002	-	-	-	-	mobilizable	CP041098	0.0314775	Klebsiella pneumoniae subsp. pneumoniae	AD338	-	family	Enterobacteriaceae	family	Enterobacteriaceae	-	-	unclustered	365	Weltevreden	Rockingham	Other STs	Other Sero
SRR9659664	AD488	1	3700	51.4865	-	-	MOBQ	NC_021523_00003	-	-	-	-	mobilizable	CP035539	0.00414809	Klebsiella pneumoniae subsp. pneumoniae	AD488	AN061	order	Enterobacterales	order	Enterobacterales	-	-	unclustered	26	Thompson	Strafford	Other STs	Other Sero
SRR9659665	AD338	1	5759	49.7135	-	-	MOBP	NC_017723_00002	-	-	-	-	mobilizable	CP041098	0.0314775	Klebsiella pneumoniae subsp. pneumoniae	AD338	-	family	Enterobacteriaceae	family	Enterobacteriaceae	-	-	unclustered	365	Sokode	Rockingham	Other STs	Other Sero
SRR9659674	AE598	1	2383	40.4112	-	-	-	-	-	-	-	-	non-mobilizable	CP030199	0.0471738	Salmonella enterica	AE598	-	genus	Salmonella	genus	Salmonella	-	-	2	32	Infantis	Hillsborough	32	Infantis
SRR9914981	AC945	2	3604	47.7802	-	-	MOBB	EU818711_00007	-	-	-	-	mobilizable	EU818711	0.0273375	Bacteroides uniformis	AC945	-	genus	Bacteroides	genus	Bacteroides	-	-	1	11	Enteritidis	Rockingham	Other STs	Other Sero
SRR9914981	AE142	1	2452	42.9038	-	-	MOBP	NC_005026_00001	-	-	-	-	mobilizable	NC_005026	0.00541137	Bacteroides fragilis	AE142	AN866	multi-phylla	Bacteroidetes,Proteobacteria	multi-phylla	Bacteroidetes,Proteobacteria	-	-	1	11	Enteritidis	Rockingham	Other STs	Other Sero
SRR9914981	AE192	1	4390	44.5558	-	-	-	-	-	-	-	-	non-mobilizable	CP036544	0.0230043	Bacteroides fragilis	AE192	AN919	genus	Bacteroides	genus	Bacteroides	-	-	1	11	Enteritidis	Rockingham	Other STs	Other Sero
SRR7664543	novel_f04e9f1d2a98ea2ca0d6e7b05ad645d0	2	54338	52.1587	Col(VCM04)	CP011133_00319	MOBF	CP017185_00029	MPF_F	NC_019125_00135,NC_021871_00015,NC_021817_00020,NC_021817_00021,NC_021817_00023,NC_021871_00022,NC_022333_00021,NZ_AGTD01000004_00091,NC_019342_00064,NC_009790_00086,NC_021817_00013,NZ_AGTD01000004_00094	-	-	conjugative	CP029998	0.0723061	Salmonella enterica subsp. salamae	novel_f04e9f1d2a98ea2ca0d6e7b05ad645d0	-	family	Enterobacteriaceae	family	Enterobacteriaceae	-	-	5	174	I-:m,t:-	Hillsborough	Other STs	Other Sero
SRR9184951	AD342	1	5411	47.2371	Col(Ye4449)	FJ696405	MOBP	CP025004_00001	-	-	-	-	mobilizable	CP025004	0.006248	Dickeya fangzhongdai	AD342	AM875	order	Enterobacterales	order	Enterobacterales	-	-	unclustered	166	Newport	Rockingham	Other STs	Other Sero
SRR10686669	novel_5fb8c6ce90894e5e3d0ac0c7abb4afdd	1	2406	54.281	Col156	CP001126_00001	-	-	-	-	-	-	non-mobilizable	CP016386	0.0766828	Salmonella enterica subsp. enterica serovar Typhimurium	novel_5fb8c6ce90894e5e3d0ac0c7abb4afdd	-	family	Enterobacteriaceae	family	Enterobacteriaceae	genus	Escherichia	3	19	Typhimurium	Grafton	19	Typhimurium
SRR6107354	AA974	1	4031	50.7566	Col156	CP001126_00001	MOBQ,MOBQ	NC_011093_00004,NC_013719_00001	-	-	-	-	mobilizable	CP034824	0.00989629	Salmonella sp. SSDFZ54	AA974	AJ475	family	Enterobacteriaceae	family	Enterobacteriaceae	genus	Escherichia	4	350	Newport	Strafford	Other STs	Other Sero
SRR8645348	AG590	1	4024	51.839	Col156	CP001126_00001	MOBQ	CP032882_00002	-	-	-	-	mobilizable	CP034827	0.0226378	Salmonella sp. SSDFZ54	AG590	AQ638	family	Enterobacteriaceae	family	Enterobacteriaceae	genus	Escherichia	5	412	Reading	Essex,VT	Other STs	Other Sero
SRR8645410	AA979	1	5590	47.3524	Col156	CP001126_00001	MOBQ	NC_019783_00003	-	-	-	-	mobilizable	NC_016840	0.0227838	Klebsiella pneumoniae subsp. pneumoniae HS11286	AA979	AJ483	family	Enterobacteriaceae	family	Enterobacteriaceae	genus	Escherichia	unclustered	33	Hadar	Hillsborough	Other STs	Other Sero
SRR8645343	AG590	1	4024	51.8141	Col156,rep_cluster_2344	CP001126_00001,CP010239_00040	MOBQ	CP032882_00002	-	-	-	-	mobilizable	CP034827	0.0226378	Salmonella sp. SSDFZ54	AG590	AQ638	family	Enterobacteriaceae	family	Enterobacteriaceae	-	-	5	412	Reading	Essex,VT	Other STs	Other Sero
SRR10224623	AB239	1	2717	53.9198	ColpVC	JX133088	-	-	-	-	MOBF,MOBP	KT950740,AB027308	mobilizable	CP030213	0.0258115	Salmonella enterica	AB239	-	order	Enterobacterales	order	Enterobacterales	-	-	unclustered	1986	Stanleyville	Rockingham	Other STs	Other Sero
SRR10392731	AB241	2	4593	55.4757	ColpVC	JX133088	-	-	-	-	MOBP,MOBP	AB027308,AB027308	mobilizable	NC_021927	0.0163866	Salmonella enterica subsp. enterica serovar Enteritidis	AB241	AJ946	order	Enterobacterales	order	Enterobacterales	-	-	5	412	Reading	Grafton	Other STs	Other Sero
SRR10392733	AB241	2	4593	55.4757	ColpVC	JX133088	-	-	-	-	MOBP,MOBP	AB027308,AB027308	mobilizable	NC_021927	0.0163866	Salmonella enterica subsp. enterica serovar Enteritidis	AB241	AJ946	order	Enterobacterales	order	Enterobacterales	-	-	unclustered	88	I-:b:1,2	Hillsborough	Other STs	Other Sero
SRR10985345	AB237	1	1875	57.7067	ColpVC	JX133088	-	-	-	-	-	-	non-mobilizable	CP041121	0.00316966	Escherichia coli	AB237	AJ935	order	Enterobacterales	order	Enterobacterales	-	-	1	11	Enteritidis	Belknap	Other STs	Other Sero
SRR5364226	AB235	1	2061	51.4313	ColpVC	JX133088	-	-	-	-	-	-	non-mobilizable	KM107839	0.000191626	Escherichia coli	AB235	AJ932	order	Enterobacterales	order	Enterobacterales	-	-	5	96	Schwarzengrund	Carroll	Other STs	Other Sero
SRR6107330	AB241	1	2205	55.873	ColpVC	JX133088	-	-	-	-	MOBP	AB027308	mobilizable	CP016523	0.000191626	Salmonella enterica subsp. enterica serovar Heidelberg	AB241	AJ946	order	Enterobacterales	order	Enterobacterales	-	-	unclustered	15	Heidelberg	Rockingham	Other STs	Other Sero
SRR6107334	AB241	1	2223	56.0504	ColpVC	JX133088	-	-	-	-	MOBP	AB027308	mobilizable	CP016523	0.000191626	Salmonella enterica subsp. enterica serovar Heidelberg	AB241	AJ946	order	Enterobacterales	order	Enterobacterales	-	-	unclustered	15	Heidelberg	Rockingham	Other STs	Other Sero
SRR6107340	AB241	1	2223	55.3756	ColpVC	JX133088	-	-	-	-	MOBP	AB027308	mobilizable	CP016523	0.000191626	Salmonella enterica subsp. enterica serovar Heidelberg	AB241	AJ946	order	Enterobacterales	order	Enterobacterales	-	-	unclustered	15	Heidelberg	Rockingham	Other STs	Other Sero
SRR6107359	AB241	1	2223	55.7805	ColpVC	JX133088	-	-	-	-	MOBP	AB027308	mobilizable	CP016523	0.000191626	Salmonella enterica subsp. enterica serovar Heidelberg	AB241	AJ946	order	Enterobacterales	order	Enterobacterales	-	-	unclustered	15	Heidelberg	Rockingham	Other STs	Other Sero
SRR6107360	AB241	1	2223	55.1957	ColpVC	JX133088	-	-	-	-	MOBP	AB027308	mobilizable	CP016523	0.000191626	Salmonella enterica subsp. enterica serovar Heidelberg	AB241	AJ946	order	Enterobacterales	order	Enterobacterales	-	-	unclustered	15	Heidelberg	Strafford	Other STs	Other Sero
SRR6183271	AB241	1	2223	55.5106	ColpVC	JX133088	-	-	-	-	MOBP	AB027308	mobilizable	CP016523	0.000191626	Salmonella enterica subsp. enterica serovar Heidelberg	AB241	AJ946	order	Enterobacterales	order	Enterobacterales	-	-	unclustered	15	Heidelberg	Rockingham	Other STs	Other Sero
SRR6183272	AB241	1	2223	55.6005	ColpVC	JX133088	-	-	-	-	MOBP	AB027308	mobilizable	CP016523	0.000191626	Salmonella enterica subsp. enterica serovar Heidelberg	AB241	AJ946	order	Enterobacterales	order	Enterobacterales	-	-	unclustered	15	Heidelberg	Hillsborough	Other STs	Other Sero
SRR7300343	AB237	1	2035	56.0688	ColpVC	JX133088	-	-	-	-	-	-	non-mobilizable	CP024436	0.051337	Klebsiella pneumoniae	AB237	-	order	Enterobacterales	order	Enterobacterales	-	-	5	906	Kisarawe	Hillsborough	Other STs	Other Sero
SRR7740939	AB241	2	4593	55.4757	ColpVC	JX133088	-	-	-	-	MOBP,MOBP	AB027308,AB027308	mobilizable	NC_021927	0.0163866	Salmonella enterica subsp. enterica serovar Enteritidis	AB241	AJ946	order	Enterobacterales	order	Enterobacterales	-	-	5	412	Reading	Merrimack	Other STs	Other Sero
SRR7789799	AB241	1	2223	55.7355	ColpVC	JX133088	-	-	-	-	MOBP	AB027308	mobilizable	NC_021927	0.00154832	Salmonella enterica subsp. enterica serovar Enteritidis	AB241	AJ946	order	Enterobacterales	order	Enterobacterales	-	-	unclustered	26	Thompson	Carroll	Other STs	Other Sero
SRR8645343	AB241	2	4593	55.4757	ColpVC	JX133088	-	-	-	-	MOBP,MOBP	AB027308,AB027308	mobilizable	NC_021927	0.0163866	Salmonella enterica subsp. enterica serovar Enteritidis	AB241	AJ946	order	Enterobacterales	order	Enterobacterales	-	-	5	412	Reading	Essex,VT	Other STs	Other Sero
SRR8645348	AB241	2	4593	55.4757	ColpVC	JX133088	-	-	-	-	MOBP,MOBP	AB027308,AB027308	mobilizable	NC_021927	0.0163866	Salmonella enterica subsp. enterica serovar Enteritidis	AB241	AJ946	order	Enterobacterales	order	Enterobacterales	-	-	5	412	Reading	Essex,VT	Other STs	Other Sero
SRR8645410	AB238	1	2110	57.4882	ColpVC	JX133088	-	-	-	-	MOBP	AB290882	mobilizable	AY178821	0.0011856	Salmonella enterica subsp. enterica serovar Enteritidis	AB238	AJ937	order	Enterobacterales	order	Enterobacterales	-	-	unclustered	33	Hadar	Hillsborough	Other STs	Other Sero
SRR9184951	AB235	1	2061	51.771	ColpVC	JX133088	-	-	-	-	-	-	non-mobilizable	CP023262	0.000532603	Escherichia coli	AB235	AJ932	order	Enterobacterales	order	Enterobacterales	-	-	unclustered	166	Newport	Rockingham	Other STs	Other Sero
SRR9860285	AB241	1	2223	55.3306	ColpVC	JX133088	-	-	-	-	MOBP	AB027308	mobilizable	NC_021927	0.000191626	Salmonella enterica subsp. enterica serovar Enteritidis	AB241	AJ946	order	Enterobacterales	order	Enterobacterales	-	-	1	11	Enteritidis	Strafford	Other STs	Other Sero
SRR9914986	AB241	1	2223	55.4656	ColpVC	JX133088	-	-	-	-	MOBP	AB027308	mobilizable	NC_021927	0.000191626	Salmonella enterica subsp. enterica serovar Enteritidis	AB241	AJ946	order	Enterobacterales	order	Enterobacterales	-	-	1	11	Enteritidis	Strafford	Other STs	Other Sero
SRR9914991	AB241	1	2223	55.2407	ColpVC	JX133088	-	-	-	-	MOBP	AB027308	mobilizable	NC_021927	0.000191626	Salmonella enterica subsp. enterica serovar Enteritidis	AB241	AJ946	order	Enterobacterales	order	Enterobacterales	-	-	1	11	Enteritidis	Strafford	Other STs	Other Sero
SRR8455508	AA162	1	4720	50.6144	ColRNAI_rep_cluster_1857	GQ470395_00001	MOBP	NC_014003_00004	-	-	MOBP	NZ_CP011065	mobilizable	CP011433	0	Salmonella enterica subsp. enterica serovar Typhimurium	AA162	AH810	order	Enterobacterales	order	Enterobacterales	genus	Klebsiella	1	11	Enteritidis	Merrimack	Other STs	Other Sero
SRR9860267	AA162	1	4720	50.6356	ColRNAI_rep_cluster_1857	GQ470395_00001	MOBP,MOBP	NC_017321_00002,NC_014003_00004	-	-	MOBP	NZ_CP011065	mobilizable	CP011433	0.000143503	Salmonella enterica subsp. enterica serovar Typhimurium	AA162	AH810	order	Enterobacterales	order	Enterobacterales	genus	Klebsiella	3	19	Typhimurium	Grafton	19	Typhimurium
SRR7300310	AA531	1	3494	56.8117	ColRNAI_rep_cluster_1987	CP041116_00002	MOBP,MOBP	NC_013090_00004,NC_001848_00006	-	-	MOB_unknown	CP016722	mobilizable	CP016867	0.000385581	Salmonella enterica subsp. enterica serovar Typhimurium str. CDC 2010K-1587	AA531	AI714	multi-phylla	Actinobacteria,Proteobacteria	multi-phylla	Actinobacteria,Proteobacteria	-	-	unclustered	26	Thompson	Grafton	Other STs	Other Sero
SRR7664547	AB058	1	2683	47.3723	ColRNAI_rep_cluster_1987	CP041116_00002	-	-	-	-	MOB_unknown	CP016722	mobilizable	CP021465	0.000312573	Salmonella enterica subsp. enterica serovar Typhimurium	AB058	AJ616	multi-phylla	Actinobacteria,Proteobacteria	multi-phylla	Actinobacteria,Proteobacteria	-	-	3	313	Typhimurium	Grafton	Other STs	Typhimurium
SRR7740939	AB075	1	10511	50.4614	ColRNAI_rep_cluster_1987	CP041116_00002	MOBP,MOBP	NC_016979_00005,CP043517_00004	-	-	MOB_unknown	CP016722	mobilizable	CP033764	0.0201478	Escherichia coli	AB075	AJ638	multi-phylla	Actinobacteria,Proteobacteria	multi-phylla	Actinobacteria,Proteobacteria	-	-	5	412	Reading	Merrimack	Other STs	Other Sero
SRR8645410	AB075	1	10511	50.3568	ColRNAI_rep_cluster_1987	CP041116_00002	MOBP	NC_016979_00005	-	-	MOB_unknown	CP016722	mobilizable	CP033764	0.0200822	Escherichia coli	AB075	AJ638	multi-phylla	Actinobacteria,Proteobacteria	multi-phylla	Actinobacteria,Proteobacteria	-	-	unclustered	33	Hadar	Hillsborough	Other STs	Other Sero
SRR10674783	AB039	1	4187	55.529	ColRNAI_rep_cluster_1987,rep_cluster_2358	CP041116_00002,CP000974_00005	MOBP	NC_013090_00004	-	-	MOBP	CP007070	mobilizable	CP039274	0.000312573	Salmonella enterica subsp. enterica serovar Senftenberg str. CFSAN004025	AB039	AJ577	multi-phylla	Actinobacteria,Proteobacteria	multi-phylla	Actinobacteria,Proteobacteria	-	-	5	471	Johannesburg	Rockingham	Other STs	Other Sero
SRR6183310	AA627	3	96781	52.4483	IncC	000092__CP025470	MOBH,MOBH	NC_012690_00071,NC_012885_00072	MPF_F	NC_012885_00167,NC_016974_00085,NC_012885_00083,NC_014170_00023,NC_009140_00071	MOBH	JQ319772	conjugative	MK205418	0.00186568	Salmonella enterica subsp. enterica serovar Dublin	AA627	AI885	phylum	Proteobacteria	class	Gammaproteobacteria	phylum	Proteobacteria	3	19	Typhimurium	Grafton	19	Typhimurium
SRR7740950	AA627	3	80237	52.0682	IncC	000092__CP025470	MOBH,MOBH	NC_012690_00071,NC_012885_00072	MPF_F	NC_016974_00085,NC_012885_00083,NC_014170_00023,NC_009140_00071,NC_012885_00167	MOBH	JQ319772	conjugative	MK205417	0.00483188	Salmonella enterica subsp. enterica serovar Dublin	AA627	AI885	phylum	Proteobacteria	class	Gammaproteobacteria	phylum	Proteobacteria	unclustered	10	Dublin	Hillsborough	10	Dublin
SRR8294514	AA627	3	80237	52.0682	IncC	000092__CP025470	MOBH,MOBH	NC_012690_00071,NC_012885_00072	MPF_F	NC_016974_00085,NC_012885_00083,NC_014170_00023,NC_009140_00071,NC_012885_00167	MOBH	JQ319772	conjugative	MK205417	0.00483188	Salmonella enterica subsp. enterica serovar Dublin	AA627	AI885	phylum	Proteobacteria	class	Gammaproteobacteria	phylum	Proteobacteria	unclustered	10	Dublin	Hillsborough	10	Dublin
SRR8645398	AA627	5	80455	52.0751	IncC	000092__CP025470	MOBH,MOBH	NC_012885_00072,NC_012690_00071	MPF_F	NC_009140_00071,NC_014170_00023,NC_012885_00167,NC_016974_00085	MOBH	JQ319772	conjugative	MK205417	0.00483188	Salmonella enterica subsp. enterica serovar Dublin	AA627	AI885	phylum	Proteobacteria	class	Gammaproteobacteria	phylum	Proteobacteria	unclustered	10	Dublin	Hillsborough	10	Dublin
SRR10224600	AA631	2	120863	49.5065	IncC,IncFII,IncFII,IncX1,rep_cluster_2183	000092__CP025470,LS992172_00069,000114__CP015527,000217__NC_019106_00041,CP017721_00179	MOBF,MOBP	CP030220_00041,NC_019096_00001	MPF_T	NC_017624_00009,NC_010860_00022,NC_019067_00043,NC_013503_00034,NC_023277_00163,NC_012885_00167	MOBH	JQ319772	conjugative	CP032450	0.00170624	Salmonella enterica subsp. enterica serovar Dublin	AA631	AI894	phylum	Proteobacteria	class	Gammaproteobacteria	phylum	Proteobacteria	unclustered	10	Dublin	Hillsborough	10	Dublin
SRR10674775	AA631	2	113275	49.3578	IncC,IncFII,IncX1	000092__CP025470,000114__CP015527,000217__NC_019106_00041	MOBF,MOBP	CP030220_00041,NC_019096_00001	MPF_T	NC_017624_00009,NC_010860_00022,NC_019067_00043,NC_013503_00034,NC_023277_00163,NC_012885_00167	MOBH	JQ319772	conjugative	CP032450	0.000264084	Salmonella enterica subsp. enterica serovar Dublin	AA631	AI894	phylum	Proteobacteria	class	Gammaproteobacteria	phylum	Proteobacteria	unclustered	10	Dublin	Hillsborough	10	Dublin
SRR10988577	AA631	6	161357	50.4918	IncC,IncFII,IncX1	000092__CP025470,000114__CP015527,000217__NC_019106_00041	MOBF,MOBH,MOBH,MOBP	CP030220_00041,NC_012690_00071,NC_012885_00072,NC_019096_00001	MPF_T	NC_017624_00009,NC_010860_00022,NC_019067_00043,NC_013503_00034,NC_023277_00163,NC_012885_00167,NC_016974_00085,NC_012885_00083,NC_014170_00023,NC_009140_00071	MOBH	JQ319772	conjugative	KX815983	0.0081558	Salmonella enterica subsp. enterica serovar Dublin	AA631	AI895	phylum	Proteobacteria	class	Gammaproteobacteria	phylum	Proteobacteria	unclustered	10	Dublin	Grafton	10	Dublin
SRR5364224	AA631	2	115352	49.3013	IncC,IncFII,IncX1	000092__CP025470,000114__CP015527,000217__NC_019106_00041	MOBF,MOBP	CP030220_00041,NC_019096_00001	MPF_T	NC_017624_00009,NC_010860_00022,NC_019067_00043,NC_013503_00034,NC_023277_00163,NC_012885_00167	MOBH	JQ319772	conjugative	CP032450	0.000532603	Salmonella enterica subsp. enterica serovar Dublin	AA631	AI894	phylum	Proteobacteria	class	Gammaproteobacteria	phylum	Proteobacteria	unclustered	10	Dublin	Hillsborough	10	Dublin
SRR6468492	AA631	5	173826	51.0171	IncC,IncFII,IncX1	000092__CP025470,000114__CP015527,000217__NC_019106_00041	MOBF,MOBP,MOBH,MOBH	CP030220_00041,NC_019096_00001,NC_012690_00071,NC_012885_00072	MPF_T	NC_023277_00163,NC_013503_00034,NC_019067_00043,NC_010860_00022,NC_017624_00009,NC_016974_00085,NC_012885_00083,NC_014170_00023,NC_009140_00071,NC_012885_00167	MOBH	JQ319772	conjugative	KX815983	0.00577481	Salmonella enterica subsp. enterica serovar Dublin	AA631	AI895	phylum	Proteobacteria	class	Gammaproteobacteria	phylum	Proteobacteria	unclustered	10	Dublin	Rockingham	10	Dublin
SRR8979069	AA631	2	114708	49.4865	IncC,IncFII,IncX1	000092__CP025470,000114__CP015527,000217__NC_019106_00041	MOBF,MOBP	CP030220_00041,NC_019096_00001	MPF_T	NC_023277_00163,NC_013503_00034,NC_019067_00043,NC_010860_00022,NC_017624_00009,NC_012885_00167	MOBH	JQ319772	conjugative	CP032450	0.0031121	Salmonella enterica subsp. enterica serovar Dublin	AA631	AI894	phylum	Proteobacteria	class	Gammaproteobacteria	phylum	Proteobacteria	unclustered	10	Dublin	Strafford	10	Dublin
SRR8102442	AA329	2	61322	52.2798	IncFIA	000136__AP014877_00014	MOBF	NC_017627_00068	MPF_F	NC_022651_00077,NC_010409_00124,NC_019094_00090,NC_017639_00094,NC_007675_00027,NC_017639_00100,NC_019037_00027,NC_019094_00068,NC_009837_00049,NC_013437_00116,08-5333_00200	MOBF	KX579977	conjugative	CP018119	0.0105261	Escherichia coli	AA329	AI236	order	Enterobacterales	order	Enterobacterales	order	Enterobacterales	4	118	Newport	Strafford	Other STs	Other Sero
SRR10103909	AC358	11	314129	50.3542	IncFIB	000106__CP022118	MOBP	NC_019097	MPF_I	NC_019097_00056,NC_022267_00057,NC_019111_00038,NC_023290_00086,NC_015965_00072,NC_019097_00075,NC_022267_00069,NZ_CM001473_00069,NC_019097_00085	MOBP,MOBP	HM021326,L05392	conjugative	CP016413	0.000264084	Salmonella enterica subsp. enterica serovar Infantis	AC358	AL525	order	Enterobacterales	order	Enterobacterales	order	Enterobacterales	2	32	Infantis	Grafton	32	Infantis
SRR10103914	AB544	6	134729	50.8428	IncFIB	CP019182_00137	-	-	-	-	-	-	non-mobilizable	CP024166	0.0210181	Salmonella enterica subsp. enterica serovar Gaminara	AB544	AK379	order	Enterobacterales	order	Enterobacterales	order	Enterobacterales	unclustered	112	Muenchen	Hillsborough	Other STs	Other Sero
SRR5364229	AA752	2	106407	50.5117	IncFIB	000104__CP010386_00052	-	-	-	-	-	-	non-mobilizable	CP017724	0.0163307	Salmonella enterica subsp. enterica serovar Stanleyville str. CFSAN000624	AA752	AJ087	order	Enterobacterales	order	Enterobacterales	order	Enterobacterales	unclustered	365	Weltevreden	Merrimack	Other STs	Other Sero
SRR6107362	novel_84394c9234b1862ea2f4061485b34545	3	21723	51.2636	IncFIB	000107__CP014778_00094	-	-	-	-	-	-	non-mobilizable	CP021761	0.0747985	Klebsiella pneumoniae	novel_84394c9234b1862ea2f4061485b34545	-	order	Enterobacterales	order	Enterobacterales	order	Enterobacterales	2	32	Infantis	Strafford	32	Infantis
SRR6710467	AB544	4	126707	51.507	IncFIB	CP019182_00137	-	-	-	-	-	-	non-mobilizable	CP024166	0.0204789	Salmonella enterica subsp. enterica serovar Gaminara	AB544	AK379	order	Enterobacterales	order	Enterobacterales	order	Enterobacterales	unclustered	112	Muenchen	Rockingham	Other STs	Other Sero
SRR7063449	AC358	10	308480	50.4253	IncFIB	000106__CP022118	MOBP	NC_019097	MPF_I	NC_019097_00085,NZ_CM001473_00069,NC_022267_00069,NC_019097_00075,NC_015965_00072,NC_023290_00086,NC_019111_00038,NC_022267_00057,NC_019097_00056	MOBP,MOBP	HM021326,L05392	conjugative	CP016413	0.000656154	Salmonella enterica subsp. enterica serovar Infantis	AC358	AL525	order	Enterobacterales	order	Enterobacterales	order	Enterobacterales	2	32	Infantis	Rockingham	32	Infantis
SRR7063453	AC358	10	317875	50.3805	IncFIB	000106__CP022118	MOBP	NC_019097	MPF_I	NC_019097_00056,NC_022267_00057,NC_019111_00038,NC_023290_00086,NC_015965_00072,NC_019097_00075,NC_022267_00069,NZ_CM001473_00069,NC_019097_00085	MOBP,MOBP	HM021326,L05392	conjugative	CP016407	7.15897e-05	Salmonella enterica subsp. enterica serovar Infantis	AC358	AL525	order	Enterobacterales	order	Enterobacterales	order	Enterobacterales	2	32	Infantis	Hillsborough	32	Infantis
SRR7179448	AC358	12	317221	50.3816	IncFIB	000106__CP022118	MOBP	NC_019097	MPF_I	NC_019097_00085,NZ_CM001473_00069,NC_022267_00069,NC_019097_00075,NC_015965_00072,NC_023290_00086,NC_019111_00038,NC_022267_00057,NC_019097_00056	MOBP,MOBP	HM021326,L05392	conjugative	CP016407	0.000143503	Salmonella enterica subsp. enterica serovar Infantis	AC358	AL525	order	Enterobacterales	order	Enterobacterales	order	Enterobacterales	2	32	Infantis	Rockingham	32	Infantis
SRR7353054	AA752	1	110225	50.807	IncFIB	000104__CP010386_00052	-	-	-	-	-	-	non-mobilizable	CP042573	0.0217795	Enterobacter hormaechei	AA752	AJ088	order	Enterobacterales	order	Enterobacterales	order	Enterobacterales	5	23	Oranienburg	Rockingham	Other STs	Other Sero
SRR7442144	AC358	13	282112	50.2049	IncFIB	000106__CP022118	MOBP	NC_019097	MPF_I	NC_019097_00056,NC_022267_00057,NC_019111_00038,NC_023290_00086,NC_015965_00072,NC_019097_00075,NC_022267_00069,NZ_CM001473_00069,NC_019097_00085	MOBP,MOBP	HM021326,L05392	conjugative	CP016413	0.00277069	Salmonella enterica subsp. enterica serovar Infantis	AC358	AL525	order	Enterobacterales	order	Enterobacterales	order	Enterobacterales	2	32	Infantis	Hillsborough	32	Infantis
SRR7610637	AB544	4	133620	50.8285	IncFIB	CP019182_00137	-	-	-	-	-	-	non-mobilizable	CP024166	0.0214305	Salmonella enterica subsp. enterica serovar Gaminara	AB544	AK379	order	Enterobacterales	order	Enterobacterales	order	Enterobacterales	5	654	Give	Rockingham	Other STs	Other Sero
SRR7610638	AB544	5	135808	50.6914	IncFIB	CP019182_00137	-	-	-	-	-	-	non-mobilizable	CP024166	0.0212923	Salmonella enterica subsp. enterica serovar Gaminara	AB544	AK379	order	Enterobacterales	order	Enterobacterales	order	Enterobacterales	5	654	Give	Hillsborough	Other STs	Other Sero
SRR7789794	AC358	10	192245	49.5597	IncFIB	000106__CP022118	-	-	-	-	MOBP	L05392	mobilizable	CP016411	0.0137986	Salmonella enterica subsp. enterica serovar Infantis	AC358	AL525	order	Enterobacterales	order	Enterobacterales	order	Enterobacterales	2	32	Infantis	York,ME	32	Infantis
SRR7797459	AB544	3	126719	51.5163	IncFIB	CP019182_00137	-	-	-	-	-	-	non-mobilizable	CP024166	0.0205456	Salmonella enterica subsp. enterica serovar Gaminara	AB544	AK379	order	Enterobacterales	order	Enterobacterales	order	Enterobacterales	unclustered	112	Muenchen	Rockingham	Other STs	Other Sero
SRR8113608	AB544	6	135913	50.7575	IncFIB	CP019182_00137	-	-	-	-	-	-	non-mobilizable	CP024166	0.0210864	Salmonella enterica subsp. enterica serovar Gaminara	AB544	AK379	order	Enterobacterales	order	Enterobacterales	order	Enterobacterales	unclustered	112	Muenchen	Hillsborough	Other STs	Other Sero
SRR8645369	AC358	11	304597	50.1712	IncFIB	000106__CP022118	MOBP	NC_019097	MPF_I	NC_019097_00056,NC_022267_00057,NC_019111_00038,NC_023290_00086,NC_015965_00072,NC_019097_00075,NC_022267_00069,NZ_CM001473_00069,NC_019097_00085	MOBP,MOBP	JN253636,L05392	conjugative	CP016407	0.0026025	Salmonella enterica subsp. enterica serovar Infantis	AC358	AL525	order	Enterobacterales	order	Enterobacterales	order	Enterobacterales	2	32	Infantis	Strafford	32	Infantis
SRR8793570	AC358	8	302982	50.3756	IncFIB	000106__CP022118	MOBP	NC_019097	MPF_I	NC_019097_00085,NZ_CM001473_00069,NC_022267_00069,NC_019097_00075,NC_015965_00072,NC_023290_00086,NC_019111_00038,NC_022267_00057,NC_019097_00056	MOBP,MOBP	HM021326,L05392	conjugative	CP016413	0.000981871	Salmonella enterica subsp. enterica serovar Infantis	AC358	AL525	order	Enterobacterales	order	Enterobacterales	order	Enterobacterales	2	32	I-:r:1,5	Merrimack	32	Other Sero
SRR8793574	AC358	13	317317	50.3834	IncFIB	000106__CP022118	MOBP	NC_019097	MPF_I	NC_019097_00085,NZ_CM001473_00069,NC_022267_00069,NC_019097_00075,NC_015965_00072,NC_023290_00086,NC_019111_00038,NC_022267_00057,NC_019097_00056	MOBP,MOBP	HM021326,L05392	conjugative	CP016407	0.000167546	Salmonella enterica subsp. enterica serovar Infantis	AC358	AL525	order	Enterobacterales	order	Enterobacterales	order	Enterobacterales	2	32	Infantis	Rockingham	32	Infantis
SRR9659668	AC358	11	317279	50.3762	IncFIB	000106__CP022118	MOBP	NC_019097	MPF_I	NC_019097_00056,NC_022267_00057,NC_019111_00038,NC_023290_00086,NC_015965_00072,NC_019097_00075,NC_022267_00069,NZ_CM001473_00069,NC_019097_00085	MOBP,MOBP	HM021326,L05392	conjugative	CP016407	0.000143503	Salmonella enterica subsp. enterica serovar Infantis	AC358	AL525	order	Enterobacterales	order	Enterobacterales	order	Enterobacterales	2	32	I-:r:1,5	Hillsborough	32	Other Sero
SRR9659674	AC358	15	317468	50.4007	IncFIB	000106__CP022118	MOBP	NC_019097	MPF_I	NC_019097_00056,NC_022267_00057,NC_019111_00038,NC_023290_00086,NC_015965_00072,NC_019097_00075,NC_022267_00069,NZ_CM001473_00069,NC_019097_00085	MOBP,MOBP	HM021326,L05392	conjugative	CP016407	0.000215742	Salmonella enterica subsp. enterica serovar Infantis	AC358	AL525	order	Enterobacterales	order	Enterobacterales	order	Enterobacterales	2	32	Infantis	Hillsborough	32	Infantis
SRR9860369	AB544	6	134987	50.7671	IncFIB	CP019182_00137	-	-	-	-	-	-	non-mobilizable	CP024166	0.0209501	Salmonella enterica subsp. enterica serovar Gaminara	AB544	AK379	order	Enterobacterales	order	Enterobacterales	order	Enterobacterales	unclustered	2870	Muenchen	Strafford	Other STs	Other Sero
SRR9914971	AB544	4	133119	50.7997	IncFIB	CP019182_00137	-	-	-	-	-	-	non-mobilizable	CP024166	0.0206126	Salmonella enterica subsp. enterica serovar Gaminara	AB544	AK379	order	Enterobacterales	order	Enterobacterales	order	Enterobacterales	unclustered	2870	Muenchen	Strafford	Other STs	Other Sero
SRR9914987	AC358	7	283761	50.188	IncFIB	000106__CP022118	MOBP	NC_019097	MPF_I	NC_019097_00056,NC_022267_00057,NC_019111_00038,NC_023290_00086,NC_015965_00072,NC_019097_00075,NC_022267_00069,NZ_CM001473_00069,NC_019097_00085	MOBP,MOBP	HM021326,L05392	conjugative	CP016413	0.00243596	Salmonella enterica subsp. enterica serovar Infantis	AC358	AL525	order	Enterobacterales	order	Enterobacterales	order	Enterobacterales	2	32	Infantis	Cheshire	32	Infantis
SRR10103906	AB461	2	57190	51.7643	IncFIB,IncFII	000101__NZ_CP012345_00042,000114__CP015527	-	-	MPF_F	NC_022651_00077,NC_019002_00072,NC_019094_00090,NC_019002_00076	-	-	non-mobilizable	KT317613	0.000880953	Salmonella enterica subsp. enterica serovar Enteritidis str. EC20120005	AB461	AK250	genus	Salmonella	genus	Salmonella	-	-	1	11	Enteritidis	Cheshire	Other STs	Other Sero
SRR10103908	AB461	2	57190	51.7573	IncFIB,IncFII	000101__NZ_CP012345_00042,000114__CP015527	-	-	MPF_F	NC_019002_00076,NC_019094_00090,NC_019002_00072,NC_022651_00077	-	-	non-mobilizable	KT317613	0.000855821	Salmonella enterica subsp. enterica serovar Enteritidis str. EC20120005	AB461	AK250	genus	Salmonella	genus	Salmonella	-	-	1	11	Enteritidis	Merrimack	Other STs	Other Sero
SRR10103912	AB460	2	93418	53.0669	IncFIB,IncFII	000101__NZ_CP012345_00042,000114__CP015527	MOBF	NC_007208_00043	MPF_F	NC_022651_00077,NC_019002_00072,NC_019094_00090,NC_019112_00063,NC_017054_00095,NC_017054_00096,NC_017054_00098,NC_017054_00100,NC_019112_00045,NC_003277_00107,NC_013437_00116,NZ_CM001063_00039	-	-	conjugative	CP016390	7.15897e-05	Salmonella enterica subsp. enterica serovar Typhimurium	AB460	AK247	genus	Salmonella	genus	Salmonella	-	-	3	19	Typhimurium	Merrimack	19	Typhimurium
SRR10224597	AB460	1	93839	53.109	IncFIB,IncFII	000101__NZ_CP012345_00042,000114__CP015527	MOBF	NC_007208_00043	MPF_F	NC_022651_00077,NC_019002_00072,NC_019094_00090,NC_019112_00063,NC_017054_00095,NC_017054_00096,NC_017054_00098,NC_017054_00100,NC_019112_00045,NC_003277_00107,NC_013437_00116,NZ_CM001063_00039	-	-	conjugative	CP016390	7.15897e-05	Salmonella enterica subsp. enterica serovar Typhimurium	AB460	AK247	genus	Salmonella	genus	Salmonella	-	-	3	19	Typhimurium	Cheshire	19	Typhimurium
SRR10224599	AB461	3	59349	51.9217	IncFIB,IncFII	000101__NZ_CP012345_00042,000114__CP015527	-	-	MPF_F	NC_019002_00076,NC_019094_00090,NC_019002_00072,NC_022651_00077	-	-	non-mobilizable	HG970000	7.15897e-05	Salmonella enterica subsp. enterica serovar Enteritidis str. P125109	AB461	AK250	genus	Salmonella	genus	Salmonella	-	-	1	11	Enteritidis	Rockingham	Other STs	Other Sero
SRR10224602	AB461	2	57181	51.7654	IncFIB,IncFII	000101__NZ_CP012345_00042,000114__CP015527	-	-	MPF_F	NC_022651_00077,NC_019002_00072,NC_019094_00090,NC_019002_00076	-	-	non-mobilizable	KT317613	0.000855821	Salmonella enterica subsp. enterica serovar Enteritidis str. EC20120005	AB461	AK250	genus	Salmonella	genus	Salmonella	-	-	1	11	Enteritidis	Hillsborough	Other STs	Other Sero
SRR10224604	AB460	1	94176	53.1123	IncFIB,IncFII	000101__NZ_CP012345_00042,000114__CP015527	MOBF	NC_007208_00043	MPF_F	NC_003277_00107,NC_019112_00045,NC_017054_00100,NC_017054_00098,NC_017054_00096,NC_017054_00095,NC_019112_00063,NC_019094_00090,NC_019002_00072,NC_022651_00077,NC_021155_00062,NC_013437_00116	-	-	conjugative	CP039855	0.000119496	Salmonella enterica subsp. enterica	AB460	AK247	genus	Salmonella	genus	Salmonella	-	-	3	19	Typhimurium	Coos	19	Typhimurium
SRR10224607	AB461	2	57190	51.7678	IncFIB,IncFII	000101__NZ_CP012345_00042,000114__CP015527	-	-	MPF_F	NC_022651_00077,NC_019002_00072,NC_019094_00090,NC_019002_00076	-	-	non-mobilizable	KT317613	0.000880953	Salmonella enterica subsp. enterica serovar Enteritidis str. EC20120005	AB461	AK250	genus	Salmonella	genus	Salmonella	-	-	1	11	Enteritidis	Cheshire	Other STs	Other Sero
SRR10224608	AB461	2	57190	51.7643	IncFIB,IncFII	000101__NZ_CP012345_00042,000114__CP015527	-	-	MPF_F	NC_022651_00077,NC_019002_00072,NC_019094_00090,NC_019002_00076	-	-	non-mobilizable	KT317613	0.000880953	Salmonella enterica subsp. enterica serovar Enteritidis str. EC20120005	AB461	AK250	genus	Salmonella	genus	Salmonella	-	-	1	11	Enteritidis	Grafton	Other STs	Other Sero
SRR10224609	AB461	2	57190	51.7608	IncFIB,IncFII	000101__NZ_CP012345_00042,000114__CP015527	-	-	MPF_F	NC_022651_00077,NC_019002_00072,NC_019094_00090,NC_019002_00076	-	-	non-mobilizable	KT317613	0.000880953	Salmonella enterica subsp. enterica serovar Enteritidis str. EC20120005	AB461	AK250	genus	Salmonella	genus	Salmonella	-	-	1	11	Enteritidis	Cheshire	Other STs	Other Sero
SRR10224612	AB460	2	93442	53.0714	IncFIB,IncFII	000101__NZ_CP012345_00042,000114__CP015527	MOBF	NC_007208_00043	MPF_F	NC_003277_00107,NC_019112_00045,NC_017054_00100,NC_017054_00098,NC_017054_00096,NC_017054_00095,NC_019112_00063,NC_019094_00090,NC_019002_00072,NC_022651_00077,NZ_CM001063_00039,NC_013437_00116	-	-	conjugative	CP016390	9.55247e-05	Salmonella enterica subsp. enterica serovar Typhimurium	AB460	AK247	genus	Salmonella	genus	Salmonella	-	-	3	19	Typhimurium	Hillsborough	19	Typhimurium
SRR10224614	AB460	1	93826	53.1185	IncFIB,IncFII	000101__NZ_CP012345_00042,000114__CP015527	MOBF	NC_007208_00043	MPF_F	NC_022651_00077,NC_019002_00072,NC_019094_00090,NC_019112_00063,NC_017054_00095,NC_017054_00096,NC_017054_00098,NC_017054_00100,NC_019112_00045,NC_003277_00107,NC_013437_00116,NZ_CM001063_00039	-	-	conjugative	CP038435	4.76906e-05	Salmonella enterica subsp. enterica serovar Typhimurium	AB460	AK247	genus	Salmonella	genus	Salmonella	-	-	3	19	I4,[5],12:i:-	Hillsborough	19	I4,[5],12:i:-
SRR10224615	AB460	2	93442	53.0682	IncFIB,IncFII	000101__NZ_CP012345_00042,000114__CP015527	MOBF	NC_007208_00043	MPF_F	NC_003277_00107,NC_019112_00045,NC_017054_00100,NC_017054_00098,NC_017054_00096,NC_017054_00095,NC_019112_00063,NC_019094_00090,NC_019002_00072,NC_022651_00077,NZ_CM001063_00039,NC_013437_00116	-	-	conjugative	CP016390	9.55247e-05	Salmonella enterica subsp. enterica serovar Typhimurium	AB460	AK247	genus	Salmonella	genus	Salmonella	-	-	3	19	Typhimurium	Belknap	19	Typhimurium
SRR10224617	AB461	2	57190	51.7608	IncFIB,IncFII	000101__NZ_CP012345_00042,000114__CP015527	-	-	MPF_F	NC_022651_00077,NC_019002_00072,NC_019094_00090,NC_019002_00076	-	-	non-mobilizable	KT317613	0.000880953	Salmonella enterica subsp. enterica serovar Enteritidis str. EC20120005	AB461	AK250	genus	Salmonella	genus	Salmonella	-	-	1	11	Enteritidis	Cheshire	Other STs	Other Sero
SRR10224618	AB461	2	57190	51.7625	IncFIB,IncFII	000101__NZ_CP012345_00042,000114__CP015527	-	-	MPF_F	NC_022651_00077,NC_019002_00072,NC_019094_00090,NC_019002_00076	-	-	non-mobilizable	KT317613	0.000906124	Salmonella enterica subsp. enterica serovar Enteritidis str. EC20120005	AB461	AK250	genus	Salmonella	genus	Salmonella	-	-	1	11	Enteritidis	Hillsborough	Other STs	Other Sero
SRR10224620	AB461	2	57190	51.759	IncFIB,IncFII	000101__NZ_CP012345_00042,000114__CP015527	-	-	MPF_F	NC_022651_00077,NC_019002_00072,NC_019094_00090,NC_019002_00076	-	-	non-mobilizable	KT317613	0.000880953	Salmonella enterica subsp. enterica serovar Enteritidis str. EC20120005	AB461	AK250	genus	Salmonella	genus	Salmonella	-	-	1	11	Enteritidis	Cheshire	Other STs	Other Sero
SRR10224621	AB461	3	59331	51.9155	IncFIB,IncFII	000101__NZ_CP012345_00042,000114__CP015527	-	-	MPF_F	NC_022651_00077,NC_019002_00072,NC_019094_00090,NC_019002_00076	-	-	non-mobilizable	CP018650	9.55247e-05	Salmonella enterica subsp. enterica serovar Enteritidis	AB461	AK250	genus	Salmonella	genus	Salmonella	-	-	1	11	Enteritidis	Rockingham	Other STs	Other Sero
SRR10226384	AB461	2	57190	51.766	IncFIB,IncFII	000101__NZ_CP012345_00042,000114__CP015527	-	-	MPF_F	NC_022651_00077,NC_019002_00072,NC_019094_00090,NC_019002_00076	-	-	non-mobilizable	KT317613	0.000880953	Salmonella enterica subsp. enterica serovar Enteritidis str. EC20120005	AB461	AK250	genus	Salmonella	genus	Salmonella	-	-	1	11	Enteritidis	Grafton	Other STs	Other Sero
SRR10386313	AB460	2	93424	53.0688	IncFIB,IncFII	000101__NZ_CP012345_00042,000114__CP015527	MOBF	NC_007208_00043	MPF_F	NC_022651_00077,NC_019002_00072,NC_019094_00090,NC_019112_00063,NC_017054_00095,NC_017054_00096,NC_017054_00098,NC_017054_00100,NC_019112_00045,NC_003277_00107,NC_013437_00116,NZ_CM001063_00039	-	-	conjugative	CP016390	0.000143503	Salmonella enterica subsp. enterica serovar Typhimurium	AB460	AK247	genus	Salmonella	genus	Salmonella	-	-	3	19	Typhimurium	Merrimack	19	Typhimurium
SRR10674704	AB461	2	58575	51.9624	IncFIB,IncFII	000101__NZ_CP012345_00042,000114__CP015527	-	-	MPF_F	NC_019094_00090,NC_019002_00072,NC_022651_00077,NC_019002_00076	-	-	non-mobilizable	CP018650	0.000458924	Salmonella enterica subsp. enterica serovar Enteritidis	AB461	AK250	order	Enterobacterales	order	Enterobacterales	order	Enterobacterales	1	11	Enteritidis	Grafton	Other STs	Other Sero
SRR10674765	AB461	4	58294	51.8081	IncFIB,IncFII	000101__NZ_CP012345_00042,000114__CP015527	-	-	MPF_F	NC_019094_00090,NC_019002_00072,NC_022651_00077,NC_019002_00076	-	-	non-mobilizable	KT317613	0.000336872	Salmonella enterica subsp. enterica serovar Enteritidis str. EC20120005	AB461	AK250	order	Enterobacterales	order	Enterobacterales	order	Enterobacterales	1	11	Enteritidis	Merrimack	Other STs	Other Sero
SRR10674767	AB461	3	57174	51.7665	IncFIB,IncFII	000101__NZ_CP012345_00042,000114__CP015527	-	-	MPF_F	NC_022651_00077,NC_019002_00072,NC_019094_00090,NC_019002_00076	-	-	non-mobilizable	KT317613	0.000855821	Salmonella enterica subsp. enterica serovar Enteritidis str. EC20120005	AB461	AK250	order	Enterobacterales	order	Enterobacterales	order	Enterobacterales	1	11	Enteritidis	Grafton	Other STs	Other Sero
SRR10674771	AB461	3	57156	51.7776	IncFIB,IncFII	000101__NZ_CP012345_00042,000114__CP015527	-	-	MPF_F	NC_019094_00090,NC_019002_00072,NC_022651_00077,NC_019002_00076	-	-	non-mobilizable	KT317613	0.000855821	Salmonella enterica subsp. enterica serovar Enteritidis str. EC20120005	AB461	AK250	order	Enterobacterales	order	Enterobacterales	order	Enterobacterales	1	11	Enteritidis	Cheshire	Other STs	Other Sero
SRR10674779	AB460	1	93882	53.1124	IncFIB,IncFII	000101__NZ_CP012345_00042,000114__CP015527	MOBF	NC_007208_00043	MPF_F	NC_019112_00063,NC_017054_00095,NC_017054_00096,NC_017054_00098,NC_017054_00100,NC_019112_00045,NC_003277_00107,NC_022651_00077,NC_019002_00072,NC_019094_00090,NC_013437_00116,NZ_CM001063_00039	-	-	conjugative	CP039718	2.38274e-05	Salmonella enterica subsp. enterica	AB460	AK247	genus	Salmonella	genus	Salmonella	-	-	3	19	Typhimurium	Hillsborough	19	Typhimurium
SRR10674784	AB460	1	93839	53.1133	IncFIB,IncFII	000101__NZ_CP012345_00042,000114__CP015527	MOBF	NC_007208_00043	MPF_F	NC_019094_00090,NC_019002_00072,NC_022651_00077,NC_003277_00107,NC_019112_00045,NC_017054_00100,NC_017054_00098,NC_017054_00096,NC_017054_00095,NC_019112_00063,NZ_CM001063_00039,NC_013437_00116	-	-	conjugative	CP039718	2.38274e-05	Salmonella enterica subsp. enterica	AB460	AK247	genus	Salmonella	genus	Salmonella	-	-	3	19	Typhimurium	Merrimack	19	Typhimurium
SRR10686669	AB460	2	94000	53.1074	IncFIB,IncFII	000101__NZ_CP012345_00042,000114__CP015527	MOBF	NC_007208_00043	MPF_F	NC_003277_00107,NC_019112_00045,NC_017054_00100,NC_017054_00098,NC_017054_00096,NC_017054_00095,NC_019112_00063,NC_021155_00062,NC_013437_00116,NC_019094_00090,NC_019002_00072,NC_022651_00077	-	-	conjugative	CP028319	4.76906e-05	Salmonella enterica subsp. enterica serovar Typhimurium var. 5-	AB460	AK247	genus	Salmonella	genus	Salmonella	-	-	3	19	Typhimurium	Grafton	19	Typhimurium
SRR10686680	AB460	2	93882	53.1167	IncFIB,IncFII	000101__NZ_CP012345_00042,000114__CP015527	MOBF	NC_007208_00043	MPF_F	NC_019112_00063,NC_017054_00095,NC_017054_00096,NC_017054_00098,NC_017054_00100,NC_019112_00045,NC_003277_00107,NC_013437_00116,NZ_CM001063_00039,NC_022651_00077,NC_019002_00072,NC_019094_00090	-	-	conjugative	CP016390	2.38274e-05	Salmonella enterica subsp. enterica serovar Typhimurium	AB460	AK247	genus	Salmonella	genus	Salmonella	-	-	3	19	I-:i:1,2	Merrimack	19	Other Sero
SRR10686682	AB461	4	59345	51.9252	IncFIB,IncFII	000101__NZ_CP012345_00042,000114__CP015527	-	-	MPF_F	NC_022651_00077,NC_019002_00072,NC_019094_00090,NC_019002_00076	-	-	non-mobilizable	HG970000	2.38274e-05	Salmonella enterica subsp. enterica serovar Enteritidis str. P125109	AB461	AK250	order	Enterobacterales	order	Enterobacterales	order	Enterobacterales	1	11	Enteritidis	Rockingham	Other STs	Other Sero
SRR10985287	AB461	3	57210	51.7567	IncFIB,IncFII	000101__NZ_CP012345_00042,000114__CP015527	-	-	MPF_F	NC_019002_00076,NC_019094_00090,NC_019002_00072,NC_022651_00077	-	-	non-mobilizable	KT317613	0.000880953	Salmonella enterica subsp. enterica serovar Enteritidis str. EC20120005	AB461	AK250	order	Enterobacterales	order	Enterobacterales	order	Enterobacterales	1	11	Enteritidis	Grafton	Other STs	Other Sero
SRR10985344	AB461	2	57190	51.7695	IncFIB,IncFII	000101__NZ_CP012345_00042,000114__CP015527	-	-	MPF_F	NC_022651_00077,NC_019002_00072,NC_019094_00090,NC_019002_00076	-	-	non-mobilizable	KT317613	0.000906124	Salmonella enterica subsp. enterica serovar Enteritidis str. EC20120005	AB461	AK250	genus	Salmonella	genus	Salmonella	-	-	1	11	Enteritidis	Hillsborough	Other STs	Other Sero
SRR10985345	AB461	2	58049	51.7821	IncFIB,IncFII	000101__NZ_CP012345_00042,000114__CP015527	-	-	MPF_F	NC_019002_00076,NC_019094_00090,NC_019002_00072,NC_022651_00077	-	-	non-mobilizable	KT317613	0.000434439	Salmonella enterica subsp. enterica serovar Enteritidis str. EC20120005	AB461	AK250	genus	Salmonella	genus	Salmonella	-	-	1	11	Enteritidis	Belknap	Other STs	Other Sero
SRR10985349	AB461	2	57190	51.7608	IncFIB,IncFII	000101__NZ_CP012345_00042,000114__CP015527	-	-	MPF_F	NC_022651_00077,NC_019002_00072,NC_019094_00090,NC_019002_00076	-	-	non-mobilizable	KT317613	0.000880953	Salmonella enterica subsp. enterica serovar Enteritidis str. EC20120005	AB461	AK250	genus	Salmonella	genus	Salmonella	-	-	1	11	Enteritidis	Hillsborough	Other STs	Other Sero
SRR11305619	AB461	2	57190	51.766	IncFIB,IncFII	000101__NZ_CP012345_00042,000114__CP015527	-	-	MPF_F	NC_022651_00077,NC_019002_00072,NC_019094_00090,NC_019002_00076	-	-	non-mobilizable	KT317613	0.000880953	Salmonella enterica subsp. enterica serovar Enteritidis str. EC20120005	AB461	AK250	genus	Salmonella	genus	Salmonella	-	-	1	11	Enteritidis	Merrimack	Other STs	Other Sero
SRR11305623	AB461	2	57190	51.7678	IncFIB,IncFII	000101__NZ_CP012345_00042,000114__CP015527	-	-	MPF_F	NC_022651_00077,NC_019002_00072,NC_019094_00090,NC_019002_00076	-	-	non-mobilizable	KT317613	0.000906124	Salmonella enterica subsp. enterica serovar Enteritidis str. EC20120005	AB461	AK250	genus	Salmonella	genus	Salmonella	-	-	1	11	Enteritidis	Grafton	Other STs	Other Sero
SRR11305629	AB460	2	93478	53.0777	IncFIB,IncFII	000101__NZ_CP012345_00042,000114__CP015527	MOBF	NC_007208_00043	MPF_F	NC_022651_00077,NC_019002_00072,NC_019094_00090,NC_019112_00063,NC_017054_00095,NC_017054_00096,NC_017054_00098,NC_017054_00100,NC_019112_00045,NC_003277_00107,NC_013437_00116,NZ_CM001063_00039	-	-	conjugative	CP038435	4.76906e-05	Salmonella enterica subsp. enterica serovar Typhimurium	AB460	AK247	genus	Salmonella	genus	Salmonella	-	-	3	19	Typhimurium	Hillsborough	19	Typhimurium
SRR11305631	AB460	2	93430	53.0675	IncFIB,IncFII	000101__NZ_CP012345_00042,000114__CP015527	MOBF	NC_007208_00043	MPF_F	NC_022651_00077,NC_019002_00072,NC_019094_00090,NC_019112_00063,NC_017054_00095,NC_017054_00096,NC_017054_00098,NC_017054_00100,NC_019112_00045,NC_003277_00107,NC_013437_00116,NZ_CM001063_00039	-	-	conjugative	CP016390	9.55247e-05	Salmonella enterica subsp. enterica serovar Typhimurium	AB460	AK247	genus	Salmonella	genus	Salmonella	-	-	3	19	Typhimurium	Grafton	19	Typhimurium
SRR11305634	AB461	2	57181	51.7637	IncFIB,IncFII	000101__NZ_CP012345_00042,000114__CP015527	-	-	MPF_F	NC_022651_00077,NC_019002_00072,NC_019094_00090,NC_019002_00076	-	-	non-mobilizable	KT317613	0.000855821	Salmonella enterica subsp. enterica serovar Enteritidis str. EC20120005	AB461	AK250	genus	Salmonella	genus	Salmonella	-	-	1	11	Enteritidis	Merrimack	Other STs	Other Sero
SRR11305643	AB461	2	57190	51.766	IncFIB,IncFII	000101__NZ_CP012345_00042,000114__CP015527	-	-	MPF_F	NC_022651_00077,NC_019002_00072,NC_019094_00090,NC_019002_00076	-	-	non-mobilizable	KT317613	0.000855821	Salmonella enterica subsp. enterica serovar Enteritidis str. EC20120005	AB461	AK250	genus	Salmonella	genus	Salmonella	-	-	1	11	Enteritidis	Merrimack	Other STs	Other Sero
SRR11625437	AB461	2	57190	51.7765	IncFIB,IncFII	000101__NZ_CP012345_00042,000114__CP015527	-	-	MPF_F	NC_022651_00077,NC_019002_00072,NC_019094_00090,NC_019002_00076	-	-	non-mobilizable	KT317613	0.000956583	Salmonella enterica subsp. enterica serovar Enteritidis str. EC20120005	AB461	AK250	genus	Salmonella	genus	Salmonella	-	-	1	11	Enteritidis	Grafton	Other STs	Other Sero
SRR11853601	AB461	2	57190	51.7608	IncFIB,IncFII	000101__NZ_CP012345_00042,000114__CP015527	-	-	MPF_F	NC_022651_00077,NC_019002_00072,NC_019094_00090,NC_019002_00076	-	-	non-mobilizable	KT317613	0.000880953	Salmonella enterica subsp. enterica serovar Enteritidis str. EC20120005	AB461	AK250	genus	Salmonella	genus	Salmonella	-	-	1	11	Enteritidis	Belknap	Other STs	Other Sero
SRR11853606	AB461	2	57190	51.7713	IncFIB,IncFII	000101__NZ_CP012345_00042,000114__CP015527	-	-	MPF_F	NC_022651_00077,NC_019002_00072,NC_019094_00090,NC_019002_00076	-	-	non-mobilizable	KT317613	0.000906124	Salmonella enterica subsp. enterica serovar Enteritidis str. EC20120005	AB461	AK250	genus	Salmonella	genus	Salmonella	-	-	1	11	Enteritidis	Hillsborough	Other STs	Other Sero
SRR12102174	AB461	2	57190	51.7695	IncFIB,IncFII	000101__NZ_CP012345_00042,000114__CP015527	-	-	MPF_F	NC_022651_00077,NC_019002_00072,NC_019094_00090,NC_019002_00076	-	-	non-mobilizable	KT317613	0.000855821	Salmonella enterica subsp. enterica serovar Enteritidis str. EC20120005	AB461	AK250	genus	Salmonella	genus	Salmonella	-	-	1	11	Enteritidis	Rockingham	Other STs	Other Sero
SRR12102175	AB461	2	57181	51.7637	IncFIB,IncFII	000101__NZ_CP012345_00042,000114__CP015527	-	-	MPF_F	NC_022651_00077,NC_019002_00072,NC_019094_00090,NC_019002_00076	-	-	non-mobilizable	KT317613	0.000855821	Salmonella enterica subsp. enterica serovar Enteritidis str. EC20120005	AB461	AK250	genus	Salmonella	genus	Salmonella	-	-	1	11	Enteritidis	Rockingham	Other STs	Other Sero
SRR12102178	AB461	2	57190	51.773	IncFIB,IncFII	000101__NZ_CP012345_00042,000114__CP015527	-	-	MPF_F	NC_019002_00076,NC_019094_00090,NC_019002_00072,NC_022651_00077	-	-	non-mobilizable	KT317613	0.000880953	Salmonella enterica subsp. enterica serovar Enteritidis str. EC20120005	AB461	AK250	genus	Salmonella	genus	Salmonella	-	-	1	11	Enteritidis	Merrimack	Other STs	Other Sero
SRR12102179	AB461	2	57181	51.7794	IncFIB,IncFII	000101__NZ_CP012345_00042,000114__CP015527	-	-	MPF_F	NC_022651_00077,NC_019002_00072,NC_019094_00090,NC_019002_00076	-	-	non-mobilizable	KT317613	0.000855821	Salmonella enterica subsp. enterica serovar Enteritidis str. EC20120005	AB461	AK250	genus	Salmonella	genus	Salmonella	-	-	1	11	Enteritidis	Grafton	Other STs	Other Sero
SRR12102180	AB461	2	57181	51.7637	IncFIB,IncFII	000101__NZ_CP012345_00042,000114__CP015527	-	-	MPF_F	NC_019002_00076,NC_019094_00090,NC_019002_00072,NC_022651_00077	-	-	non-mobilizable	KT317613	0.000855821	Salmonella enterica subsp. enterica serovar Enteritidis str. EC20120005	AB461	AK250	genus	Salmonella	genus	Salmonella	-	-	1	11	Enteritidis	Grafton	Other STs	Other Sero
SRR12102182	AB461	2	57190	51.7643	IncFIB,IncFII	000101__NZ_CP012345_00042,000114__CP015527	-	-	MPF_F	NC_019002_00076,NC_019094_00090,NC_019002_00072,NC_022651_00077	-	-	non-mobilizable	CP007508	0.000906124	Salmonella enterica subsp. enterica serovar Enteritidis	AB461	AK250	genus	Salmonella	genus	Salmonella	-	-	1	11	Enteritidis	Carroll	Other STs	Other Sero
SRR12102185	AB461	2	57190	51.766	IncFIB,IncFII	000101__NZ_CP012345_00042,000114__CP015527	-	-	MPF_F	NC_022651_00077,NC_019002_00072,NC_019094_00090,NC_019002_00076	-	-	non-mobilizable	KT317613	0.000906124	Salmonella enterica subsp. enterica serovar Enteritidis str. EC20120005	AB461	AK250	genus	Salmonella	genus	Salmonella	-	-	1	11	Enteritidis	Merrimack	Other STs	Other Sero
SRR5364221	AB460	2	93472	53.0801	IncFIB,IncFII	000101__NZ_CP012345_00042,000114__CP015527	MOBF	NC_007208_00043	MPF_F	NC_022651_00077,NC_019002_00072,NC_019094_00090,NC_019112_00063,NC_017054_00095,NC_017054_00096,NC_017054_00098,NC_017054_00100,NC_019112_00045,NC_003277_00107,NC_013437_00116,NZ_CM001063_00039	-	-	conjugative	CP040565	7.15897e-05	Salmonella enterica subsp. enterica serovar Typhimurium	AB460	AK247	genus	Salmonella	genus	Salmonella	-	-	3	19	Typhimurium	Hillsborough	19	Typhimurium
SRR5364225	AB461	3	59349	51.9267	IncFIB,IncFII	000101__NZ_CP012345_00042,000114__CP015527	-	-	MPF_F	NC_019002_00076,NC_019094_00090,NC_019002_00072,NC_022651_00077	-	-	non-mobilizable	HG970000	4.76906e-05	Salmonella enterica subsp. enterica serovar Enteritidis str. P125109	AB461	AK250	genus	Salmonella	genus	Salmonella	-	-	1	11	Enteritidis	Carroll	Other STs	Other Sero
SRR5364227	AB460	2	93472	53.0811	IncFIB,IncFII	000101__NZ_CP012345_00042,000114__CP015527	MOBF	NC_007208_00043	MPF_F	NC_022651_00077,NC_019002_00072,NC_019094_00090,NC_019112_00063,NC_017054_00095,NC_017054_00096,NC_017054_00098,NC_017054_00100,NC_019112_00045,NC_003277_00107,NC_013437_00116,NZ_CM001063_00039	-	-	conjugative	CP040565	7.15897e-05	Salmonella enterica subsp. enterica serovar Typhimurium	AB460	AK247	genus	Salmonella	genus	Salmonella	-	-	3	19	Typhimurium	Hillsborough	19	Typhimurium
SRR5382673	AB461	3	59322	51.9268	IncFIB,IncFII	000101__NZ_CP012345_00042,000114__CP015527	-	-	MPF_F	NC_019002_00076,NC_019094_00090,NC_019002_00072,NC_022651_00077	-	-	non-mobilizable	KT317613	9.55247e-05	Salmonella enterica subsp. enterica serovar Enteritidis str. EC20120005	AB461	AK250	genus	Salmonella	genus	Salmonella	-	-	1	11	Enteritidis	Merrimack	Other STs	Other Sero
SRR6107297	AB461	3	59385	51.9491	IncFIB,IncFII	000101__NZ_CP012345_00042,000114__CP015527	-	-	MPF_F	NC_019002_00076,NC_019094_00090,NC_019002_00072,NC_022651_00077	-	-	non-mobilizable	CP018650	4.76906e-05	Salmonella enterica subsp. enterica serovar Enteritidis	AB461	AK250	genus	Salmonella	genus	Salmonella	-	-	1	11	Enteritidis	Merrimack	Other STs	Other Sero
SRR6107371	AB461	2	57181	51.7637	IncFIB,IncFII	000101__NZ_CP012345_00042,000114__CP015527	-	-	MPF_F	NC_022651_00077,NC_019002_00072,NC_019094_00090,NC_019002_00076	-	-	non-mobilizable	KT317613	0.000855821	Salmonella enterica subsp. enterica serovar Enteritidis str. EC20120005	AB461	AK250	genus	Salmonella	genus	Salmonella	-	-	1	11	Enteritidis	Belknap	Other STs	Other Sero
SRR6183270	AB460	2	93602	53.0833	IncFIB,IncFII	000101__NZ_CP012345_00042,000114__CP015527	MOBF	NC_007208_00043	MPF_F	NC_003277_00107,NC_019112_00045,NC_017054_00100,NC_017054_00098,NC_017054_00096,NC_017054_00095,NC_019112_00063,NC_019094_00090,NC_019002_00072,NC_022651_00077,NC_021155_00062,NC_013437_00116	-	-	conjugative	NC_003277	9.55247e-05	Salmonella enterica subsp. enterica serovar Typhimurium str. LT2	AB460	AK247	genus	Salmonella	genus	Salmonella	-	-	3	19	Typhimurium	Grafton	19	Typhimurium
SRR6183275	AB461	3	59331	51.9122	IncFIB,IncFII	000101__NZ_CP012345_00042,000114__CP015527	-	-	MPF_F	NC_022651_00077,NC_019002_00072,NC_019094_00090,NC_019002_00076	-	-	non-mobilizable	KT317613	7.15897e-05	Salmonella enterica subsp. enterica serovar Enteritidis str. EC20120005	AB461	AK250	genus	Salmonella	genus	Salmonella	-	-	1	11	Enteritidis	Rockingham	Other STs	Other Sero
SRR6183276	AB460	2	93424	53.0688	IncFIB,IncFII	000101__NZ_CP012345_00042,000114__CP015527	MOBF	NC_007208_00043	MPF_F	NC_022651_00077,NC_019002_00072,NC_019094_00090,NC_019112_00063,NC_017054_00095,NC_017054_00096,NC_017054_00098,NC_017054_00100,NC_019112_00045,NC_003277_00107,NC_013437_00116,NZ_CM001063_00039	-	-	conjugative	CP016390	9.55247e-05	Salmonella enterica subsp. enterica serovar Typhimurium	AB460	AK247	genus	Salmonella	genus	Salmonella	-	-	3	19	Typhimurium	Merrimack	19	Typhimurium
SRR6183303	AB461	2	57190	51.766	IncFIB,IncFII	000101__NZ_CP012345_00042,000114__CP015527	-	-	MPF_F	NC_022651_00077,NC_019002_00072,NC_019094_00090,NC_019002_00076	-	-	non-mobilizable	KT317613	0.000855821	Salmonella enterica subsp. enterica serovar Enteritidis str. EC20120005	AB461	AK250	genus	Salmonella	genus	Salmonella	-	-	1	11	Enteritidis	Hillsborough	Other STs	Other Sero
SRR6183316	AB461	2	57181	51.7654	IncFIB,IncFII	000101__NZ_CP012345_00042,000114__CP015527	-	-	MPF_F	NC_022651_00077,NC_019002_00072,NC_019094_00090,NC_019002_00076	-	-	non-mobilizable	KT317613	0.000855821	Salmonella enterica subsp. enterica serovar Enteritidis str. EC20120005	AB461	AK250	genus	Salmonella	genus	Salmonella	-	-	1	11	Enteritidis	Hillsborough	Other STs	Other Sero
SRR6366419	AB461	3	59349	51.9234	IncFIB,IncFII	000101__NZ_CP012345_00042,000114__CP015527	-	-	MPF_F	NC_022651_00077,NC_019002_00072,NC_019094_00090,NC_019002_00076	-	-	non-mobilizable	HG970000	9.55247e-05	Salmonella enterica subsp. enterica serovar Enteritidis str. P125109	AB461	AK250	genus	Salmonella	genus	Salmonella	-	-	1	11	Enteritidis	Rockingham	Other STs	Other Sero
SRR6366421	AB461	2	57152	51.7672	IncFIB,IncFII	000101__NZ_CP012345_00042,000114__CP015527	-	-	MPF_F	NC_022651_00077,NC_019002_00072,NC_019094_00090,NC_019002_00076	-	-	non-mobilizable	KT317613	0.000931334	Salmonella enterica subsp. enterica serovar Enteritidis str. EC20120005	AB461	AK250	genus	Salmonella	genus	Salmonella	-	-	1	11	Enteritidis	Strafford	Other STs	Other Sero
SRR6366425	AB461	3	59331	51.9138	IncFIB,IncFII	000101__NZ_CP012345_00042,000114__CP015527	-	-	MPF_F	NC_019002_00076,NC_019094_00090,NC_019002_00072,NC_022651_00077	-	-	non-mobilizable	KT317613	9.55247e-05	Salmonella enterica subsp. enterica serovar Enteritidis str. EC20120005	AB461	AK250	genus	Salmonella	genus	Salmonella	-	-	1	11	Enteritidis	Rockingham	Other STs	Other Sero
SRR6366426	AB461	3	59331	51.9138	IncFIB,IncFII	000101__NZ_CP012345_00042,000114__CP015527	-	-	MPF_F	NC_022651_00077,NC_019002_00072,NC_019094_00090,NC_019002_00076	-	-	non-mobilizable	KT317613	9.55247e-05	Salmonella enterica subsp. enterica serovar Enteritidis str. EC20120005	AB461	AK250	genus	Salmonella	genus	Salmonella	-	-	1	11	Enteritidis	Rockingham	Other STs	Other Sero
SRR6468720	AB461	2	57181	51.7619	IncFIB,IncFII	000101__NZ_CP012345_00042,000114__CP015527	-	-	MPF_F	NC_019002_00076,NC_019094_00090,NC_019002_00072,NC_022651_00077	-	-	non-mobilizable	KT317613	0.000880953	Salmonella enterica subsp. enterica serovar Enteritidis str. EC20120005	AB461	AK250	genus	Salmonella	genus	Salmonella	-	-	1	11	Enteritidis	Carroll	Other STs	Other Sero
SRR6710447	AB461	2	58320	51.8038	IncFIB,IncFII	000101__NZ_CP012345_00042,000114__CP015527	-	-	MPF_F	NC_019002_00076,NC_019094_00090,NC_019002_00072,NC_022651_00077	-	-	non-mobilizable	HG970000	0.000361208	Salmonella enterica subsp. enterica serovar Enteritidis str. P125109	AB461	AK250	genus	Salmonella	genus	Salmonella	-	-	1	11	Enteritidis	Rockingham	Other STs	Other Sero
SRR6710464	AB461	2	57190	51.7625	IncFIB,IncFII	000101__NZ_CP012345_00042,000114__CP015527	-	-	MPF_F	NC_019002_00076,NC_019094_00090,NC_019002_00072,NC_022651_00077	-	-	non-mobilizable	KT317613	0.000880953	Salmonella enterica subsp. enterica serovar Enteritidis str. EC20120005	AB461	AK250	genus	Salmonella	genus	Salmonella	-	-	1	11	Enteritidis	Cheshire	Other STs	Other Sero
SRR6940586	AB461	3	59331	51.9122	IncFIB,IncFII	000101__NZ_CP012345_00042,000114__CP015527	-	-	MPF_F	NC_019002_00076,NC_019094_00090,NC_019002_00072,NC_022651_00077	-	-	non-mobilizable	KT317613	7.15897e-05	Salmonella enterica subsp. enterica serovar Enteritidis str. EC20120005	AB461	AK250	genus	Salmonella	genus	Salmonella	-	-	1	11	Enteritidis	York,ME	Other STs	Other Sero
SRR6940737	AB461	3	59331	51.9122	IncFIB,IncFII	000101__NZ_CP012345_00042,000114__CP015527	-	-	MPF_F	NC_022651_00077,NC_019002_00072,NC_019094_00090,NC_019002_00076	-	-	non-mobilizable	KT317613	7.15897e-05	Salmonella enterica subsp. enterica serovar Enteritidis str. EC20120005	AB461	AK250	genus	Salmonella	genus	Salmonella	-	-	1	11	Enteritidis	York,ME	Other STs	Other Sero
SRR6940738	AB461	2	57152	51.7672	IncFIB,IncFII	000101__NZ_CP012345_00042,000114__CP015527	-	-	MPF_F	NC_022651_00077,NC_019002_00072,NC_019094_00090,NC_019002_00076	-	-	non-mobilizable	KT317613	0.000931334	Salmonella enterica subsp. enterica serovar Enteritidis str. EC20120005	AB461	AK250	genus	Salmonella	genus	Salmonella	-	-	1	11	Enteritidis	Cheshire	Other STs	Other Sero
SRR6940746	AB461	2	57152	51.7707	IncFIB,IncFII	000101__NZ_CP012345_00042,000114__CP015527	-	-	MPF_F	NC_022651_00077,NC_019002_00072,NC_019094_00090,NC_019002_00076	-	-	non-mobilizable	KT317613	0.000906124	Salmonella enterica subsp. enterica serovar Enteritidis str. EC20120005	AB461	AK250	genus	Salmonella	genus	Salmonella	-	-	1	11	Enteritidis	Rockingham	Other STs	Other Sero
SRR6940754	AB461	3	59349	51.9267	IncFIB,IncFII	000101__NZ_CP012345_00042,000114__CP015527	-	-	MPF_F	NC_019002_00076,NC_019094_00090,NC_019002_00072,NC_022651_00077	-	-	non-mobilizable	HG970000	0.000191626	Salmonella enterica subsp. enterica serovar Enteritidis str. P125109	AB461	AK250	genus	Salmonella	genus	Salmonella	-	-	1	11	Enteritidis	Hillsborough	Other STs	Other Sero
SRR7063463	AB461	2	57152	51.7672	IncFIB,IncFII	000101__NZ_CP012345_00042,000114__CP015527	-	-	MPF_F	NC_019002_00076,NC_019094_00090,NC_019002_00072,NC_022651_00077	-	-	non-mobilizable	KT317613	0.000931334	Salmonella enterica subsp. enterica serovar Enteritidis str. EC20120005	AB461	AK250	genus	Salmonella	genus	Salmonella	-	-	1	11	Enteritidis	Cheshire	Other STs	Other Sero
SRR7063466	AB461	2	57190	51.7625	IncFIB,IncFII	000101__NZ_CP012345_00042,000114__CP015527	-	-	MPF_F	NC_022651_00077,NC_019002_00072,NC_019094_00090,NC_019002_00076	-	-	non-mobilizable	KT317613	0.000880953	Salmonella enterica subsp. enterica serovar Enteritidis str. EC20120005	AB461	AK250	genus	Salmonella	genus	Salmonella	-	-	1	11	Enteritidis	Cheshire	Other STs	Other Sero
SRR7170431	AB461	2	57190	51.7608	IncFIB,IncFII	000101__NZ_CP012345_00042,000114__CP015527	-	-	MPF_F	NC_019002_00076,NC_019094_00090,NC_019002_00072,NC_022651_00077	-	-	non-mobilizable	KT317613	0.000855821	Salmonella enterica subsp. enterica serovar Enteritidis str. EC20120005	AB461	AK250	genus	Salmonella	genus	Salmonella	-	-	1	11	Enteritidis	Grafton	Other STs	Other Sero
SRR7170526	AB461	2	57190	51.7695	IncFIB,IncFII	000101__NZ_CP012345_00042,000114__CP015527	-	-	MPF_F	NC_022651_00077,NC_019002_00072,NC_019094_00090,NC_019002_00076	-	-	non-mobilizable	KT317613	0.000830728	Salmonella enterica subsp. enterica serovar Enteritidis str. EC20120005	AB461	AK250	genus	Salmonella	genus	Salmonella	-	-	1	11	Enteritidis	Grafton	Other STs	Other Sero
SRR7300317	AB461	2	57190	51.7625	IncFIB,IncFII	000101__NZ_CP012345_00042,000114__CP015527	-	-	MPF_F	NC_019002_00076,NC_019094_00090,NC_019002_00072,NC_022651_00077	-	-	non-mobilizable	KT317613	0.000880953	Salmonella enterica subsp. enterica serovar Enteritidis str. EC20120005	AB461	AK250	genus	Salmonella	genus	Salmonella	-	-	1	11	Enteritidis	Hillsborough	Other STs	Other Sero
SRR7442149	AB461	2	59605	51.9805	IncFIB,IncFII	000101__NZ_CP012345_00042,000114__CP015527	-	-	MPF_F	NC_022651_00077,NC_019002_00072,NC_019094_00090,NC_019002_00076	-	-	non-mobilizable	CP018650	0	Salmonella enterica subsp. enterica serovar Enteritidis	AB461	AK250	genus	Salmonella	genus	Salmonella	-	-	1	11	Enteritidis	Hillsborough	Other STs	Other Sero
SRR7442156	AB461	1	59490	51.9432	IncFIB,IncFII	000101__NZ_CP012345_00042,000114__CP015527	-	-	MPF_F	NC_022651_00077,NC_019002_00072,NC_019094_00090,NC_019002_00076	-	-	non-mobilizable	CP018650	9.55247e-05	Salmonella enterica subsp. enterica serovar Enteritidis	AB461	AK250	genus	Salmonella	genus	Salmonella	-	-	1	11	Enteritidis	Carroll	Other STs	Other Sero
SRR7447159	AB461	2	57190	51.7608	IncFIB,IncFII	000101__NZ_CP012345_00042,000114__CP015527	-	-	MPF_F	NC_022651_00077,NC_019002_00072,NC_019094_00090,NC_019002_00076	-	-	non-mobilizable	KT317613	0.000855821	Salmonella enterica subsp. enterica serovar Enteritidis str. EC20120005	AB461	AK250	genus	Salmonella	genus	Salmonella	-	-	1	11	Enteritidis	Hillsborough	Other STs	Other Sero
SRR7447160	AB461	2	57190	51.7608	IncFIB,IncFII	000101__NZ_CP012345_00042,000114__CP015527	-	-	MPF_F	NC_022651_00077,NC_019002_00072,NC_019094_00090,NC_019002_00076	-	-	non-mobilizable	KT317613	0.000855821	Salmonella enterica subsp. enterica serovar Enteritidis str. EC20120005	AB461	AK250	genus	Salmonella	genus	Salmonella	-	-	1	11	Enteritidis	Rockingham	Other STs	Other Sero
SRR7610629	AB460	2	93629	53.0957	IncFIB,IncFII	000101__NZ_CP012345_00042,000114__CP015527	MOBF	NC_007208_00043	MPF_F	NC_022651_00077,NC_019002_00072,NC_019094_00090,NC_019112_00063,NC_017054_00095,NC_017054_00096,NC_017054_00098,NC_017054_00100,NC_019112_00045,NC_003277_00107,NC_013437_00116,NC_021155_00062	-	-	conjugative	CP039855	7.15897e-05	Salmonella enterica subsp. enterica	AB460	AK247	genus	Salmonella	genus	Salmonella	-	-	3	19	Typhimurium	Strafford	19	Typhimurium
SRR7610630	AB461	2	57181	51.7654	IncFIB,IncFII	000101__NZ_CP012345_00042,000114__CP015527	-	-	MPF_F	NC_019002_00076,NC_019094_00090,NC_019002_00072,NC_022651_00077	-	-	non-mobilizable	KT317613	0.000855821	Salmonella enterica subsp. enterica serovar Enteritidis str. EC20120005	AB461	AK250	genus	Salmonella	genus	Salmonella	-	-	1	11	Enteritidis	Rockingham	Other STs	Other Sero
SRR7610633	AB461	2	57181	51.7637	IncFIB,IncFII	000101__NZ_CP012345_00042,000114__CP015527	-	-	MPF_F	NC_022651_00077,NC_019002_00072,NC_019094_00090,NC_019002_00076	-	-	non-mobilizable	KT317613	0.000855821	Salmonella enterica subsp. enterica serovar Enteritidis str. EC20120005	AB461	AK250	genus	Salmonella	genus	Salmonella	-	-	1	11	Enteritidis	Merrimack	Other STs	Other Sero
SRR7610649	AB460	2	93442	53.0661	IncFIB,IncFII	000101__NZ_CP012345_00042,000114__CP015527	MOBF	NC_007208_00043	MPF_F	NC_003277_00107,NC_019112_00045,NC_017054_00100,NC_017054_00098,NC_017054_00096,NC_017054_00095,NC_019112_00063,NC_019094_00090,NC_019002_00072,NC_022651_00077,NZ_CM001063_00039,NC_013437_00116	-	-	conjugative	CP016390	9.55247e-05	Salmonella enterica subsp. enterica serovar Typhimurium	AB460	AK247	genus	Salmonella	genus	Salmonella	-	-	3	19	Typhimurium	Belknap	19	Typhimurium
SRR7664533	AB461	2	57181	51.7654	IncFIB,IncFII	000101__NZ_CP012345_00042,000114__CP015527	-	-	MPF_F	NC_022651_00077,NC_019002_00072,NC_019094_00090,NC_019002_00076	-	-	non-mobilizable	KT317613	0.000855821	Salmonella enterica subsp. enterica serovar Enteritidis str. EC20120005	AB461	AK250	genus	Salmonella	genus	Salmonella	-	-	1	11	Enteritidis	Merrimack	Other STs	Other Sero
SRR7664535	AB460	2	93489	53.0747	IncFIB,IncFII	000101__NZ_CP012345_00042,000114__CP015527	MOBF	NC_007208_00043	MPF_F	NC_022651_00077,NC_019002_00072,NC_019094_00090,NC_019112_00063,NC_017054_00095,NC_017054_00096,NC_017054_00098,NC_017054_00100,NC_019112_00045,NC_003277_00107,NC_013437_00116,NZ_CM001063_00039	-	-	conjugative	CP038435	4.76906e-05	Salmonella enterica subsp. enterica serovar Typhimurium	AB460	AK247	genus	Salmonella	genus	Salmonella	-	-	3	19	I4,[5],12:i:-	Hillsborough	19	I4,[5],12:i:-
SRR7664542	AB460	2	93430	53.0686	IncFIB,IncFII	000101__NZ_CP012345_00042,000114__CP015527	MOBF	NC_007208_00043	MPF_F	NC_003277_00107,NC_019112_00045,NC_017054_00100,NC_017054_00098,NC_017054_00096,NC_017054_00095,NC_019112_00063,NC_019094_00090,NC_019002_00072,NC_022651_00077,NZ_CM001063_00039,NC_013437_00116	-	-	conjugative	CP016390	9.55247e-05	Salmonella enterica subsp. enterica serovar Typhimurium	AB460	AK247	genus	Salmonella	genus	Salmonella	-	-	3	19	Typhimurium	Merrimack	19	Typhimurium
SRR7664545	AB461	2	57181	51.7654	IncFIB,IncFII	000101__NZ_CP012345_00042,000114__CP015527	-	-	MPF_F	NC_019002_00076,NC_019094_00090,NC_019002_00072,NC_022651_00077	-	-	non-mobilizable	KT317613	0.000855821	Salmonella enterica subsp. enterica serovar Enteritidis str. EC20120005	AB461	AK250	genus	Salmonella	genus	Salmonella	-	-	1	11	Enteritidis	Rockingham	Other STs	Other Sero
SRR7664547	AB460	2	93536	53.0619	IncFIB,IncFII	000101__NZ_CP012345_00042,000114__CP015527	MOBF	NC_007208_00043	MPF_F	NC_022651_00077,NC_019002_00072,NC_019094_00090,NC_019112_00063,NC_017054_00095,NC_017054_00096,NC_017054_00098,NC_017054_00100,NC_019112_00045,NC_003277_00107,NC_013437_00116,NZ_CM001063_00039	-	-	conjugative	CP038435	0.000264084	Salmonella enterica subsp. enterica serovar Typhimurium	AB460	AK247	genus	Salmonella	genus	Salmonella	-	-	3	313	Typhimurium	Grafton	Other STs	Typhimurium
SRR7739602	AB461	2	57181	51.7654	IncFIB,IncFII	000101__NZ_CP012345_00042,000114__CP015527	-	-	MPF_F	NC_019002_00076,NC_019094_00090,NC_019002_00072,NC_022651_00077	-	-	non-mobilizable	KT317613	0.000855821	Salmonella enterica subsp. enterica serovar Enteritidis str. EC20120005	AB461	AK250	genus	Salmonella	genus	Salmonella	-	-	1	11	Enteritidis	Strafford	Other STs	Other Sero
SRR7739850	AB461	2	57181	51.7654	IncFIB,IncFII	000101__NZ_CP012345_00042,000114__CP015527	-	-	MPF_F	NC_022651_00077,NC_019002_00072,NC_019094_00090,NC_019002_00076	-	-	non-mobilizable	KT317613	0.000855821	Salmonella enterica subsp. enterica serovar Enteritidis str. EC20120005	AB461	AK250	genus	Salmonella	genus	Salmonella	-	-	1	11	Enteritidis	Cheshire	Other STs	Other Sero
SRR7740945	AB461	3	59349	51.9318	IncFIB,IncFII	000101__NZ_CP012345_00042,000114__CP015527	-	-	MPF_F	NC_019002_00076,NC_019094_00090,NC_019002_00072,NC_022651_00077	-	-	non-mobilizable	HG970000	4.76906e-05	Salmonella enterica subsp. enterica serovar Enteritidis str. P125109	AB461	AK250	genus	Salmonella	genus	Salmonella	-	-	1	11	Enteritidis	Hillsborough	Other STs	Other Sero
SRR7789779	AB460	2	93424	53.0688	IncFIB,IncFII	000101__NZ_CP012345_00042,000114__CP015527	MOBF	NC_007208_00043	MPF_F	NC_022651_00077,NC_019002_00072,NC_019094_00090,NC_019112_00063,NC_017054_00095,NC_017054_00096,NC_017054_00098,NC_017054_00100,NC_019112_00045,NC_003277_00107,NC_013437_00116,NZ_CM001063_00039	-	-	conjugative	CP016390	9.55247e-05	Salmonella enterica subsp. enterica serovar Typhimurium	AB460	AK247	genus	Salmonella	genus	Salmonella	-	-	3	19	Typhimurium	Cheshire	19	Typhimurium
SRR7789796	AB460	2	93502	53.0748	IncFIB,IncFII	000101__NZ_CP012345_00042,000114__CP015527	MOBF	NC_007208_00043	MPF_F	NC_022651_00077,NC_019002_00072,NC_019094_00090,NC_019112_00063,NC_017054_00095,NC_017054_00096,NC_017054_00098,NC_017054_00100,NC_019112_00045,NC_003277_00107,NC_013437_00116,NZ_CM001063_00039	-	-	conjugative	CP038435	4.76906e-05	Salmonella enterica subsp. enterica serovar Typhimurium	AB460	AK247	genus	Salmonella	genus	Salmonella	-	-	3	19	I4,[5],12:i:-	Essex,MA	19	I4,[5],12:i:-
SRR7789801	AB461	2	57190	51.7625	IncFIB,IncFII	000101__NZ_CP012345_00042,000114__CP015527	-	-	MPF_F	NC_022651_00077,NC_019002_00072,NC_019094_00090,NC_019002_00076	-	-	non-mobilizable	KT317613	0.000880953	Salmonella enterica subsp. enterica serovar Enteritidis str. EC20120005	AB461	AK250	genus	Salmonella	genus	Salmonella	-	-	1	11	Enteritidis	Sarasota,FL	Other STs	Other Sero
SRR7789802	AB461	2	57190	51.7625	IncFIB,IncFII	000101__NZ_CP012345_00042,000114__CP015527	-	-	MPF_F	NC_022651_00077,NC_019002_00072,NC_019094_00090,NC_019002_00076	-	-	non-mobilizable	KT317613	0.000880953	Salmonella enterica subsp. enterica serovar Enteritidis str. EC20120005	AB461	AK250	genus	Salmonella	genus	Salmonella	-	-	1	11	Enteritidis	Grafton	Other STs	Other Sero
SRR7789803	AB460	2	93489	53.0715	IncFIB,IncFII	000101__NZ_CP012345_00042,000114__CP015527	MOBF	NC_007208_00043	MPF_F	NC_022651_00077,NC_019002_00072,NC_019094_00090,NC_019112_00063,NC_017054_00095,NC_017054_00096,NC_017054_00098,NC_017054_00100,NC_019112_00045,NC_003277_00107,NC_013437_00116,NZ_CM001063_00039	-	-	conjugative	CP038435	2.38274e-05	Salmonella enterica subsp. enterica serovar Typhimurium	AB460	AK247	genus	Salmonella	genus	Salmonella	-	-	3	19	I4,[5],12:i:-	Hillsborough	19	I4,[5],12:i:-
SRR7789804	AB461	3	59349	51.9183	IncFIB,IncFII	000101__NZ_CP012345_00042,000114__CP015527	-	-	MPF_F	NC_019002_00076,NC_019094_00090,NC_019002_00072,NC_022651_00077	-	-	non-mobilizable	HG970000	7.15897e-05	Salmonella enterica subsp. enterica serovar Enteritidis str. P125109	AB461	AK250	genus	Salmonella	genus	Salmonella	-	-	1	11	Enteritidis	Carroll	Other STs	Other Sero
SRR7789805	AB461	2	57181	51.7654	IncFIB,IncFII	000101__NZ_CP012345_00042,000114__CP015527	-	-	MPF_F	NC_019002_00076,NC_019094_00090,NC_019002_00072,NC_022651_00077	-	-	non-mobilizable	KT317613	0.000855821	Salmonella enterica subsp. enterica serovar Enteritidis str. EC20120005	AB461	AK250	genus	Salmonella	genus	Salmonella	-	-	1	11	Enteritidis	Belknap	Other STs	Other Sero
SRR7939572	AB461	2	57181	51.7742	IncFIB,IncFII	000101__NZ_CP012345_00042,000114__CP015527	-	-	MPF_F	NC_022651_00077,NC_019002_00072,NC_019094_00090,NC_019002_00076	-	-	non-mobilizable	KT317613	0.000931334	Salmonella enterica subsp. enterica serovar Enteritidis str. EC20120005	AB461	AK250	genus	Salmonella	genus	Salmonella	-	-	1	11	Enteritidis	Hillsborough	Other STs	Other Sero
SRR7939574	AB461	2	57190	51.759	IncFIB,IncFII	000101__NZ_CP012345_00042,000114__CP015527	-	-	MPF_F	NC_019002_00076,NC_019094_00090,NC_019002_00072,NC_022651_00077	-	-	non-mobilizable	KT317613	0.000855821	Salmonella enterica subsp. enterica serovar Enteritidis str. EC20120005	AB461	AK250	genus	Salmonella	genus	Salmonella	-	-	1	11	Enteritidis	Grafton	Other STs	Other Sero
SRR7939576	AB461	1	59499	51.9437	IncFIB,IncFII	000101__NZ_CP012345_00042,000114__CP015527	-	-	MPF_F	NC_022651_00077,NC_019002_00072,NC_019094_00090,NC_019002_00076	-	-	non-mobilizable	CP011843	7.15897e-05	Salmonella enterica subsp. enterica serovar Enteritidis	AB461	AK250	genus	Salmonella	genus	Salmonella	-	-	1	11	Enteritidis	Cheshire	Other STs	Other Sero
SRR7939579	AB461	3	59349	51.9251	IncFIB,IncFII	000101__NZ_CP012345_00042,000114__CP015527	-	-	MPF_F	NC_019002_00076,NC_019094_00090,NC_019002_00072,NC_022651_00077	-	-	non-mobilizable	HG970000	7.15897e-05	Salmonella enterica subsp. enterica serovar Enteritidis str. P125109	AB461	AK250	genus	Salmonella	genus	Salmonella	-	-	1	11	Enteritidis	Hillsborough	Other STs	Other Sero
SRR7939580	AB461	2	59590	51.9768	IncFIB,IncFII	000101__NZ_CP012345_00042,000114__CP015527	-	-	MPF_F	NC_022651_00077,NC_019002_00072,NC_019094_00090,NC_019002_00076	-	-	non-mobilizable	CP018650	4.76906e-05	Salmonella enterica subsp. enterica serovar Enteritidis	AB461	AK250	genus	Salmonella	genus	Salmonella	-	-	1	11	Enteritidis	Merrimack	Other STs	Other Sero
SRR8109896	AC203	1	87332	50.8439	IncFIB,IncFII	CP019182_00137,000129__CP018340	MOBF	NC_019125_00139	MPF_F	NC_019342_00064,NZ_AGTD01000004_00091,NC_019342_00058,NC_021871_00022,NC_021817_00023,NC_021817_00021,NC_021817_00020,NC_021871_00015,NC_019125_00135,NZ_AGTD01000004_00094,NC_021817_00013,NC_009790_00086	MOBF	KT935446	conjugative	CP029998	0.0396325	Salmonella enterica subsp. salamae	AC203	-	family	Enterobacteriaceae	family	Enterobacteriaceae	-	-	5	24	Javiana	Hillsborough	Other STs	Other Sero
SRR8110499	AB461	3	58553	51.8129	IncFIB,IncFII	000101__NZ_CP012345_00042,000114__CP015527	-	-	MPF_F	NC_022651_00077,NC_019002_00072,NC_019094_00090,NC_019002_00076	-	-	non-mobilizable	KT317613	0.000264084	Salmonella enterica subsp. enterica serovar Enteritidis str. EC20120005	AB461	AK250	order	Enterobacterales	order	Enterobacterales	order	Enterobacterales	1	11	Enteritidis	Cheshire	Other STs	Other Sero
SRR8170204	AB461	2	57190	51.7625	IncFIB,IncFII	000101__NZ_CP012345_00042,000114__CP015527	-	-	MPF_F	NC_022651_00077,NC_019002_00072,NC_019094_00090,NC_019002_00076	-	-	non-mobilizable	KT317613	0.000880953	Salmonella enterica subsp. enterica serovar Enteritidis str. EC20120005	AB461	AK250	genus	Salmonella	genus	Salmonella	-	-	1	11	Enteritidis	Strafford	Other STs	Other Sero
SRR8294501	AB461	2	57190	51.7625	IncFIB,IncFII	000101__NZ_CP012345_00042,000114__CP015527	-	-	MPF_F	NC_022651_00077,NC_019002_00072,NC_019094_00090,NC_019002_00076	-	-	non-mobilizable	KT317613	0.000880953	Salmonella enterica subsp. enterica serovar Enteritidis str. EC20120005	AB461	AK250	genus	Salmonella	genus	Salmonella	-	-	1	11	Enteritidis	Hillsborough	Other STs	Other Sero
SRR8294502	AB461	4	58524	51.8334	IncFIB,IncFII	000101__NZ_CP012345_00042,000114__CP015527	-	-	MPF_F	NC_022651_00077,NC_019002_00072,NC_019094_00090,NC_019002_00076	-	-	non-mobilizable	KT317613	0.00028831	Salmonella enterica subsp. enterica serovar Enteritidis str. EC20120005	AB461	AK250	order	Enterobacterales	order	Enterobacterales	order	Enterobacterales	1	11	Enteritidis	Rockingham	Other STs	Other Sero
SRR8294518	AB461	3	59349	51.9352	IncFIB,IncFII	000101__NZ_CP012345_00042,000114__CP015527	-	-	MPF_F	NC_022651_00077,NC_019002_00072,NC_019094_00090,NC_019002_00076	-	-	non-mobilizable	HG970000	2.38274e-05	Salmonella enterica subsp. enterica serovar Enteritidis str. P125109	AB461	AK250	genus	Salmonella	genus	Salmonella	-	-	1	11	Enteritidis	Hillsborough	Other STs	Other Sero
SRR8294532	AB461	1	59499	51.9488	IncFIB,IncFII	000101__NZ_CP012345_00042,000114__CP015527	-	-	MPF_F	NC_019002_00076,NC_019094_00090,NC_019002_00072,NC_022651_00077	-	-	non-mobilizable	CP018650	4.76906e-05	Salmonella enterica subsp. enterica serovar Enteritidis	AB461	AK250	genus	Salmonella	genus	Salmonella	-	-	1	11	Enteritidis	Rockingham	Other STs	Other Sero
SRR8455489	AB460	1	93856	53.1133	IncFIB,IncFII	000101__NZ_CP012345_00042,000114__CP015527	MOBF	NC_007208_00043	MPF_F	NC_022651_00077,NC_019002_00072,NC_019094_00090,NC_019112_00063,NC_017054_00095,NC_017054_00096,NC_017054_00098,NC_017054_00100,NC_019112_00045,NC_003277_00107,NC_013437_00116,NZ_CM001063_00039	-	-	conjugative	CP016390	9.55247e-05	Salmonella enterica subsp. enterica serovar Typhimurium	AB460	AK247	genus	Salmonella	genus	Salmonella	-	-	3	19	Typhimurium	Belknap	19	Typhimurium
SRR8455493	AB460	2	93442	53.0693	IncFIB,IncFII	000101__NZ_CP012345_00042,000114__CP015527	MOBF	NC_007208_00043	MPF_F	NC_003277_00107,NC_019112_00045,NC_017054_00100,NC_017054_00098,NC_017054_00096,NC_017054_00095,NC_019112_00063,NC_019094_00090,NC_019002_00072,NC_022651_00077,NZ_CM001063_00039,NC_013437_00116	-	-	conjugative	CP016390	9.55247e-05	Salmonella enterica subsp. enterica serovar Typhimurium	AB460	AK247	genus	Salmonella	genus	Salmonella	-	-	3	19	Typhimurium	Cheshire	19	Typhimurium
SRR8455508	AB461	3	59349	51.92	IncFIB,IncFII	000101__NZ_CP012345_00042,000114__CP015527	-	-	MPF_F	NC_019002_00076,NC_019094_00090,NC_019002_00072,NC_022651_00077	-	-	non-mobilizable	HG970000	7.15897e-05	Salmonella enterica subsp. enterica serovar Enteritidis str. P125109	AB461	AK250	genus	Salmonella	genus	Salmonella	-	-	1	11	Enteritidis	Merrimack	Other STs	Other Sero
SRR8455524	AB461	3	59349	51.9183	IncFIB,IncFII	000101__NZ_CP012345_00042,000114__CP015527	-	-	MPF_F	NC_022651_00077,NC_019002_00072,NC_019094_00090,NC_019002_00076	-	-	non-mobilizable	HG970000	9.55247e-05	Salmonella enterica subsp. enterica serovar Enteritidis str. P125109	AB461	AK250	genus	Salmonella	genus	Salmonella	-	-	1	11	Enteritidis	Hillsborough	Other STs	Other Sero
SRR8645334	AB461	3	59331	51.9155	IncFIB,IncFII	000101__NZ_CP012345_00042,000114__CP015527	-	-	MPF_F	NC_019002_00076,NC_019094_00090,NC_019002_00072,NC_022651_00077	-	-	non-mobilizable	CP018650	7.15897e-05	Salmonella enterica subsp. enterica serovar Enteritidis	AB461	AK250	genus	Salmonella	genus	Salmonella	-	-	1	11	Enteritidis	Strafford	Other STs	Other Sero
SRR8645359	AB460	2	93442	53.0704	IncFIB,IncFII	000101__NZ_CP012345_00042,000114__CP015527	MOBF	NC_007208_00043	MPF_F	NC_022651_00077,NC_019002_00072,NC_019094_00090,NC_019112_00063,NC_017054_00095,NC_017054_00096,NC_017054_00098,NC_017054_00100,NC_019112_00045,NC_003277_00107,NC_013437_00116,NZ_CM001063_00039	-	-	conjugative	CP016390	4.76906e-05	Salmonella enterica subsp. enterica serovar Typhimurium	AB460	AK247	genus	Salmonella	genus	Salmonella	-	-	3	19	Typhimurium	Hillsborough	19	Typhimurium
SRR8793568	AB461	2	57190	51.7625	IncFIB,IncFII	000101__NZ_CP012345_00042,000114__CP015527	-	-	MPF_F	NC_022651_00077,NC_019002_00072,NC_019094_00090,NC_019002_00076	-	-	non-mobilizable	KT317613	0.000880953	Salmonella enterica subsp. enterica serovar Enteritidis str. EC20120005	AB461	AK250	genus	Salmonella	genus	Salmonella	-	-	1	11	Enteritidis	Hillsborough	Other STs	Other Sero
SRR8793571	AB461	2	57190	51.7608	IncFIB,IncFII	000101__NZ_CP012345_00042,000114__CP015527	-	-	MPF_F	NC_022651_00077,NC_019002_00072,NC_019094_00090,NC_019002_00076	-	-	non-mobilizable	KT317613	0.000855821	Salmonella enterica subsp. enterica serovar Enteritidis str. EC20120005	AB461	AK250	genus	Salmonella	genus	Salmonella	-	-	1	11	Enteritidis	Hillsborough	Other STs	Other Sero
SRR8984711	AB461	2	57180	51.7646	IncFIB,IncFII	000101__NZ_CP012345_00042,000114__CP015527	-	-	MPF_F	NC_022651_00077,NC_019002_00072,NC_019094_00090,NC_019002_00076	-	-	non-mobilizable	KT317613	0.000855821	Salmonella enterica subsp. enterica serovar Enteritidis str. EC20120005	AB461	AK250	genus	Salmonella	genus	Salmonella	-	-	1	11	Enteritidis	Hillsborough	Other STs	Other Sero
SRR9057416	AB461	3	57156	51.7793	IncFIB,IncFII	000101__NZ_CP012345_00042,000114__CP015527	-	-	MPF_F	NC_019002_00076,NC_019094_00090,NC_019002_00072,NC_022651_00077	-	-	non-mobilizable	CP007508	0.000931334	Salmonella enterica subsp. enterica serovar Enteritidis	AB461	AK250	order	Enterobacterales	order	Enterobacterales	order	Enterobacterales	1	11	Enteritidis	Strafford	Other STs	Other Sero
SRR9090931	AB461	1	59499	51.9303	IncFIB,IncFII	000101__NZ_CP012345_00042,000114__CP015527	-	-	MPF_F	NC_022651_00077,NC_019002_00072,NC_019094_00090,NC_019002_00076	-	-	non-mobilizable	KT317613	9.55247e-05	Salmonella enterica subsp. enterica serovar Enteritidis str. EC20120005	AB461	AK250	genus	Salmonella	genus	Salmonella	-	-	1	11	Enteritidis	Strafford	Other STs	Other Sero
SRR9184950	AB461	3	59349	51.9284	IncFIB,IncFII	000101__NZ_CP012345_00042,000114__CP015527	-	-	MPF_F	NC_019002_00076,NC_019094_00090,NC_019002_00072,NC_022651_00077	-	-	non-mobilizable	HG970000	0.000215742	Salmonella enterica subsp. enterica serovar Enteritidis str. P125109	AB461	AK250	genus	Salmonella	genus	Salmonella	-	-	1	11	Enteritidis	Cheshire	Other STs	Other Sero
SRR9184957	AB461	2	57190	51.759	IncFIB,IncFII	000101__NZ_CP012345_00042,000114__CP015527	-	-	MPF_F	NC_022651_00077,NC_019002_00072,NC_019094_00090,NC_019002_00076	-	-	non-mobilizable	KT317613	0.000880953	Salmonella enterica subsp. enterica serovar Enteritidis str. EC20120005	AB461	AK250	genus	Salmonella	genus	Salmonella	-	-	1	11	Enteritidis	Cheshire	Other STs	Other Sero
SRR9184962	AB461	1	59490	51.9449	IncFIB,IncFII	000101__NZ_CP012345_00042,000114__CP015527	-	-	MPF_F	NC_022651_00077,NC_019002_00072,NC_019094_00090,NC_019002_00076	-	-	non-mobilizable	CP018650	4.76906e-05	Salmonella enterica subsp. enterica serovar Enteritidis	AB461	AK250	genus	Salmonella	genus	Salmonella	-	-	1	11	Enteritidis	Merrimack	Other STs	Other Sero
SRR9184963	AB460	6	52234	52.2859	IncFIB,IncFII	000101__NZ_CP012345_00042,000114__CP015527	-	-	-	-	-	-	non-mobilizable	CP007582	0.0194352	Salmonella enterica subsp. enterica serovar Typhimurium	AB460	AK247	order	Enterobacterales	order	Enterobacterales	order	Enterobacterales	3	19	I4,[5],12:i:-	Grafton	19	I4,[5],12:i:-
SRR9184970	AB461	2	57190	51.759	IncFIB,IncFII	000101__NZ_CP012345_00042,000114__CP015527	-	-	MPF_F	NC_022651_00077,NC_019002_00072,NC_019094_00090,NC_019002_00076	-	-	non-mobilizable	KT317613	0.000880953	Salmonella enterica subsp. enterica serovar Enteritidis str. EC20120005	AB461	AK250	genus	Salmonella	genus	Salmonella	-	-	1	11	Enteritidis	Strafford	Other STs	Other Sero
SRR9184974	AB461	4	57036	51.8304	IncFIB,IncFII	000101__NZ_CP012345_00042,000114__CP015527	-	-	MPF_F	NC_022651_00077,NC_019002_00072,NC_019094_00090,NC_019002_00076	-	-	non-mobilizable	KT317613	0.000981871	Salmonella enterica subsp. enterica serovar Enteritidis str. EC20120005	AB461	AK250	order	Enterobacterales	order	Enterobacterales	order	Enterobacterales	1	11	Enteritidis	York,ME	Other STs	Other Sero
SRR9184976	AB461	1	59499	51.9387	IncFIB,IncFII	000101__NZ_CP012345_00042,000114__CP015527	-	-	MPF_F	NC_022651_00077,NC_019002_00072,NC_019094_00090,NC_019002_00076	-	-	non-mobilizable	CP018650	0.000119496	Salmonella enterica subsp. enterica serovar Enteritidis	AB461	AK250	genus	Salmonella	genus	Salmonella	-	-	1	11	Enteritidis	Sullivan	Other STs	Other Sero
SRR9184981	AB461	2	57181	51.7637	IncFIB,IncFII	000101__NZ_CP012345_00042,000114__CP015527	-	-	MPF_F	NC_022651_00077,NC_019002_00072,NC_019094_00090,NC_019002_00076	-	-	non-mobilizable	KT317613	0.000855821	Salmonella enterica subsp. enterica serovar Enteritidis str. EC20120005	AB461	AK250	genus	Salmonella	genus	Salmonella	-	-	1	11	Enteritidis	Grafton	Other STs	Other Sero
SRR9309166	AB460	1	94183	53.1168	IncFIB,IncFII	000101__NZ_CP012345_00042,000114__CP015527	MOBF	NC_007208_00043	MPF_F	NC_022651_00077,NC_019002_00072,NC_019094_00090,NC_019112_00063,NC_017054_00095,NC_017054_00096,NC_017054_00098,NC_017054_00100,NC_019112_00045,NC_003277_00107,NC_021155_00062,NC_013437_00116	-	-	conjugative	CP039855	0.000215742	Salmonella enterica subsp. enterica	AB460	AK247	genus	Salmonella	genus	Salmonella	-	-	3	19	Typhimurium	Hillsborough	19	Typhimurium
SRR9659661	AB461	2	57190	51.759	IncFIB,IncFII	000101__NZ_CP012345_00042,000114__CP015527	-	-	MPF_F	NC_019002_00076,NC_019094_00090,NC_019002_00072,NC_022651_00077	-	-	non-mobilizable	KT317613	0.000880953	Salmonella enterica subsp. enterica serovar Enteritidis str. EC20120005	AB461	AK250	genus	Salmonella	genus	Salmonella	-	-	1	11	Enteritidis	Grafton	Other STs	Other Sero
SRR9659663	AB461	2	57190	51.7625	IncFIB,IncFII	000101__NZ_CP012345_00042,000114__CP015527	-	-	MPF_F	NC_022651_00077,NC_019002_00072,NC_019094_00090,NC_019002_00076	-	-	non-mobilizable	KT317613	0.000855821	Salmonella enterica subsp. enterica serovar Enteritidis str. EC20120005	AB461	AK250	genus	Salmonella	genus	Salmonella	-	-	1	11	Enteritidis	Grafton	Other STs	Other Sero
SRR9659669	AB461	2	57190	51.766	IncFIB,IncFII	000101__NZ_CP012345_00042,000114__CP015527	-	-	MPF_F	NC_022651_00077,NC_019002_00072,NC_019094_00090,NC_019002_00076	-	-	non-mobilizable	KT317613	0.000931334	Salmonella enterica subsp. enterica serovar Enteritidis str. EC20120005	AB461	AK250	genus	Salmonella	genus	Salmonella	-	-	1	11	Enteritidis	Hillsborough	Other STs	Other Sero
SRR9659671	AB461	2	57181	51.7672	IncFIB,IncFII	000101__NZ_CP012345_00042,000114__CP015527	-	-	MPF_F	NC_022651_00077,NC_019002_00072,NC_019094_00090,NC_019002_00076	-	-	non-mobilizable	KT317613	0.000855821	Salmonella enterica subsp. enterica serovar Enteritidis str. EC20120005	AB461	AK250	genus	Salmonella	genus	Salmonella	-	-	1	11	Enteritidis	Hillsborough	Other STs	Other Sero
SRR9659673	AB461	3	59348	51.9175	IncFIB,IncFII	000101__NZ_CP012345_00042,000114__CP015527	-	-	MPF_F	NC_022651_00077,NC_019002_00072,NC_019094_00090,NC_019002_00076	-	-	non-mobilizable	HG970000	0.000191626	Salmonella enterica subsp. enterica serovar Enteritidis str. P125109	AB461	AK250	genus	Salmonella	genus	Salmonella	-	-	1	11	Enteritidis	Rockingham	Other STs	Other Sero
SRR9659675	AB461	2	94345	51.371	IncFIB,IncFII	000101__NZ_CP012345_00042,000114__CP015527	-	-	MPF_F	NC_019002_00076,NC_019094_00090,NC_019002_00072,NC_022651_00077	-	-	non-mobilizable	KT317613	0.0123068	Salmonella enterica subsp. enterica serovar Enteritidis str. EC20120005	AB461	AK250	genus	Salmonella	genus	Salmonella	-	-	1	11	Enteritidis	Grafton	Other STs	Other Sero
SRR9659678	AB461	3	59349	51.9251	IncFIB,IncFII	000101__NZ_CP012345_00042,000114__CP015527	-	-	MPF_F	NC_022651_00077,NC_019002_00072,NC_019094_00090,NC_019002_00076	-	-	non-mobilizable	HG970000	7.15897e-05	Salmonella enterica subsp. enterica serovar Enteritidis str. P125109	AB461	AK250	genus	Salmonella	genus	Salmonella	-	-	1	11	Enteritidis	Strafford	Other STs	Other Sero
SRR9860267	AB460	1	93947	53.1725	IncFIB,IncFII	000101__NZ_CP012345_00042,000114__CP015527	MOBF	NC_007208_00043	MPF_F	NC_022651_00077,NC_019002_00072,NC_019094_00090,NC_019112_00063,NC_017054_00095,NC_017054_00096,NC_017054_00098,NC_017054_00100,NC_019112_00045,NC_003277_00107,NC_013437_00116,NC_021155_00062	-	-	conjugative	CP014577	7.15897e-05	Salmonella enterica subsp. enterica serovar Typhimurium	AB460	AK247	genus	Salmonella	genus	Salmonella	-	-	3	19	Typhimurium	Grafton	19	Typhimurium
SRR9860285	AB461	3	57199	51.7544	IncFIB,IncFII	000101__NZ_CP012345_00042,000114__CP015527	-	-	MPF_F	NC_022651_00077,NC_019002_00072,NC_019094_00090,NC_019002_00076	-	-	non-mobilizable	KT317613	0.000906124	Salmonella enterica subsp. enterica serovar Enteritidis str. EC20120005	AB461	AK250	order	Enterobacterales	order	Enterobacterales	order	Enterobacterales	1	11	Enteritidis	Strafford	Other STs	Other Sero
SRR9860368	AB461	2	57190	51.7625	IncFIB,IncFII	000101__NZ_CP012345_00042,000114__CP015527	-	-	MPF_F	NC_019002_00076,NC_019094_00090,NC_019002_00072,NC_022651_00077	-	-	non-mobilizable	KT317613	0.000880953	Salmonella enterica subsp. enterica serovar Enteritidis str. EC20120005	AB461	AK250	genus	Salmonella	genus	Salmonella	-	-	1	11	Enteritidis	Grafton	Other STs	Other Sero
SRR9860371	AB461	2	57190	51.7608	IncFIB,IncFII	000101__NZ_CP012345_00042,000114__CP015527	-	-	MPF_F	NC_019002_00076,NC_019094_00090,NC_019002_00072,NC_022651_00077	-	-	non-mobilizable	KT317613	0.000880953	Salmonella enterica subsp. enterica serovar Enteritidis str. EC20120005	AB461	AK250	genus	Salmonella	genus	Salmonella	-	-	1	11	Enteritidis	Cheshire	Other STs	Other Sero
SRR9914981	AB461	3	57181	51.7637	IncFIB,IncFII	000101__NZ_CP012345_00042,000114__CP015527	-	-	MPF_F	NC_022651_00077,NC_019002_00072,NC_019094_00090,NC_019002_00076	-	-	non-mobilizable	KT317613	0.000855821	Salmonella enterica subsp. enterica serovar Enteritidis str. EC20120005	AB461	AK250	order	Enterobacterales	order	Enterobacterales	order	Enterobacterales	1	11	Enteritidis	Rockingham	Other STs	Other Sero
SRR9914986	AB461	2	57190	51.759	IncFIB,IncFII	000101__NZ_CP012345_00042,000114__CP015527	-	-	MPF_F	NC_019002_00076,NC_019094_00090,NC_019002_00072,NC_022651_00077	-	-	non-mobilizable	KT317613	0.000880953	Salmonella enterica subsp. enterica serovar Enteritidis str. EC20120005	AB461	AK250	genus	Salmonella	genus	Salmonella	-	-	1	11	Enteritidis	Strafford	Other STs	Other Sero
SRR9914991	AB461	3	57148	51.7831	IncFIB,IncFII	000101__NZ_CP012345_00042,000114__CP015527	-	-	MPF_F	NC_019002_00076,NC_019094_00090,NC_019002_00072,NC_022651_00077	-	-	non-mobilizable	KT317613	0.000931334	Salmonella enterica subsp. enterica serovar Enteritidis str. EC20120005	AB461	AK250	order	Enterobacterales	order	Enterobacterales	order	Enterobacterales	1	11	Enteritidis	Strafford	Other STs	Other Sero
SRR9915000	AB461	2	57190	51.766	IncFIB,IncFII	000101__NZ_CP012345_00042,000114__CP015527	-	-	MPF_F	NC_022651_00077,NC_019002_00072,NC_019094_00090,NC_019002_00076	-	-	non-mobilizable	KT317613	0.000855821	Salmonella enterica subsp. enterica serovar Enteritidis str. EC20120005	AB461	AK250	genus	Salmonella	genus	Salmonella	-	-	1	11	Enteritidis	Rockingham	Other STs	Other Sero
SRR9915001	AB460	1	93852	53.1006	IncFIB,IncFII	000101__NZ_CP012345_00042,000114__CP015527	MOBF	NC_007208_00043	MPF_F	NC_022651_00077,NC_019002_00072,NC_019094_00090,NC_019112_00063,NC_017054_00095,NC_017054_00096,NC_017054_00098,NC_017054_00100,NC_019112_00045,NC_003277_00107,NC_013437_00116,NZ_CM001063_00039	-	-	conjugative	CP038435	4.76906e-05	Salmonella enterica subsp. enterica serovar Typhimurium	AB460	AK247	genus	Salmonella	genus	Salmonella	-	-	3	19	I4,[5],12:i:-	Hillsborough	19	I4,[5],12:i:-
SRR10686683	AB461	7	84212	49.81	IncFIB,IncFII,IncX1	000101__NZ_CP012345_00042,000114__CP015527,000216__CP009767_00121	MOBP	NC_019096_00001	MPF_F	NC_022651_00077,NC_019002_00072,NC_019094_00090,NC_019002_00076	MOBP	FR821778	conjugative	CP026570	0.00271444	Salmonella enterica	AB461	AK249	order	Enterobacterales	order	Enterobacterales	order	Enterobacterales	1	11	Enteritidis	Hillsborough	Other STs	Other Sero
SRR7740940	AB461	3	88788	49.8119	IncFIB,IncFII,IncX1	000101__NZ_CP012345_00042,000114__CP015527,000216__CP009767_00121	MOBP	NC_019096_00001	MPF_F	NC_019002_00076,NC_019094_00090,NC_019002_00072,NC_022651_00077	MOBP	FR821778	conjugative	CP026570	0.00271444	Salmonella enterica	AB461	AK249	order	Enterobacterales	order	Enterobacterales	-	-	1	11	Enteritidis	Grafton	Other STs	Other Sero
SRR10674782	AC357	3	67525	45.7016	IncFIC,IncFII	CP003035,JQ418521	MOBP	JQ418521_00047	MPF_T	NC_019343_00022,NC_019343_00017,NC_019343_00016,NC_019343_00015,NC_019343_00011	-	-	conjugative	CP030006	0.000780658	Salmonella enterica subsp. enterica serovar Berta	AC357	AL523	genus	Salmonella	genus	Salmonella	-	-	4	118	Newport	Strafford	Other STs	Other Sero
SRR11305626	AC357	2	67994	45.6555	IncFIC,IncFII	CP003035,JQ418521	MOBP	JQ418521_00047	MPF_T	NC_019343_00022,NC_019343_00017,NC_019343_00016,NC_019343_00015,NC_019343_00011	-	-	conjugative	CP016011	0.000409992	Salmonella enterica subsp. enterica serovar Newport	AC357	AL523	genus	Salmonella	genus	Salmonella	-	-	unclustered	435	Berta	Hillsborough	Other STs	Other Sero
SRR6107328	AC357	1	67856	45.6511	IncFIC,IncFII	CP003035,JQ418521	MOBP	JQ418521_00047	MPF_T	NC_019343_00022,NC_019343_00017,NC_019343_00016,NC_019343_00015,NC_019343_00011	-	-	conjugative	CP016011	2.38274e-05	Salmonella enterica subsp. enterica serovar Newport	AC357	AL523	genus	Salmonella	genus	Salmonella	-	-	5	24	Javiana	Hillsborough	Other STs	Other Sero
SRR6107354	AC357	3	67601	45.6842	IncFIC,IncFII	CP003035,JQ418521	MOBP	JQ418521_00047	MPF_T	NC_019343_00022,NC_019343_00017,NC_019343_00016,NC_019343_00015,NC_019343_00011	-	-	conjugative	CP016011	0.000264084	Salmonella enterica subsp. enterica serovar Newport	AC357	AL523	genus	Salmonella	genus	Salmonella	-	-	4	350	Newport	Strafford	Other STs	Other Sero
SRR6183315	AC357	3	67601	45.6842	IncFIC,IncFII	CP003035,JQ418521	MOBP	JQ418521_00047	MPF_T	NC_019343_00011,NC_019343_00015,NC_019343_00016,NC_019343_00017,NC_019343_00022	-	-	conjugative	CP016011	0.000264084	Salmonella enterica subsp. enterica serovar Newport	AC357	AL523	genus	Salmonella	genus	Salmonella	-	-	4	350	Newport	Rockingham	Other STs	Other Sero
SRR7300343	AC357	1	48542	44.0876	IncFIC,IncFII	CP003035,JQ418521	MOBP	JQ418521_00047	MPF_T	NC_019343_00017,NC_019343_00022,NC_019343_00011,NC_019343_00015,NC_019343_00016	-	-	conjugative	CP012834	0.015943	Salmonella enterica subsp. enterica serovar Cerro str. CFSAN001588	AC357	AL523	genus	Salmonella	genus	Salmonella	-	-	5	906	Kisarawe	Hillsborough	Other STs	Other Sero
SRR7442148	AC357	3	67498	45.668	IncFIC,IncFII	CP003035,JQ418521	MOBP	JQ418521_00047	MPF_T	NC_019343_00011,NC_019343_00015,NC_019343_00016,NC_019343_00017,NC_019343_00022	-	-	conjugative	CP016011	0.000680979	Salmonella enterica subsp. enterica serovar Newport	AC357	AL523	genus	Salmonella	genus	Salmonella	-	-	unclustered	405	Hartford	Strafford	Other STs	Other Sero
SRR7610637	AC357	1	48186	44.3718	IncFIC,IncFII	CP003035,JQ418521	MOBP	JQ418521_00047	MPF_T	NC_019343_00022,NC_019343_00017,NC_019343_00016,NC_019343_00015,NC_019343_00011	-	-	conjugative	CP012834	0.00796745	Salmonella enterica subsp. enterica serovar Cerro str. CFSAN001588	AC357	AL523	genus	Salmonella	genus	Salmonella	-	-	5	654	Give	Rockingham	Other STs	Other Sero
SRR7610638	AC357	1	48186	44.3158	IncFIC,IncFII	CP003035,JQ418521	MOBP	JQ418521_00047	MPF_T	NC_019343_00022,NC_019343_00017,NC_019343_00016,NC_019343_00015,NC_019343_00011	-	-	conjugative	CP012834	0.00789262	Salmonella enterica subsp. enterica serovar Cerro str. CFSAN001588	AC357	AL523	genus	Salmonella	genus	Salmonella	-	-	5	654	Give	Hillsborough	Other STs	Other Sero
SRR8102442	AC357	3	67587	45.6641	IncFIC,IncFII	CP003035,JQ418521	MOBP	JQ418521_00047	MPF_T	NC_019343_00011,NC_019343_00015,NC_019343_00016,NC_019343_00017,NC_019343_00022	-	-	conjugative	CP016011	0.000805673	Salmonella enterica subsp. enterica serovar Newport	AC357	AL523	genus	Salmonella	genus	Salmonella	-	-	4	118	Newport	Strafford	Other STs	Other Sero
SRR8110551	AC357	1	67828	45.6861	IncFIC,IncFII	CP003035,JQ418521	MOBP	JQ418521_00047	MPF_T	NC_019343_00022,NC_019343_00017,NC_019343_00016,NC_019343_00015,NC_019343_00011	-	-	conjugative	CP016011	0.000532603	Salmonella enterica subsp. enterica serovar Newport	AC357	AL523	genus	Salmonella	genus	Salmonella	-	-	5	226	Carrau	Strafford	Other STs	Other Sero
SRR10103914	AD306	1	23204	48.427	IncFII	000117__EU383016_00001	MOBC	NC_009779_00002	MPF_T	NC_010726_00014,NC_005814_00013,NC_010726_00011,NC_013284_00016	-	-	conjugative	CP018922	0.0350415	Serratia marcescens	AD306	-	order	Enterobacterales	order	Enterobacterales	family	Enterobacteriaceae	unclustered	112	Muenchen	Hillsborough	Other STs	Other Sero
SRR10224601	AE573	1	63259	51.5674	IncFII	000113__CP022035	MOBF	CP024167_00094	MPF_F	NC_009425_00105,NC_009425_00106,NC_009425_00107,NC_009425_00108,NC_014107_00145,NC_014107_00154,NC_009425_00112	-	-	conjugative	CP024167	0.0397669	Salmonella enterica subsp. enterica serovar Gaminara	AE573	-	order	Enterobacterales	order	Enterobacterales	family	Enterobacteriaceae	2	32	Infantis	Hillsborough	32	Infantis
SRR10224623	AB547	1	108961	51.9479	IncFII	CP022492_00047	MOBP	CP022492_00101	-	-	-	-	mobilizable	CP022492	0.0509537	Salmonella enterica subsp. enterica serovar Saintpaul	AB547	-	order	Enterobacterales	order	Enterobacterales	family	Enterobacteriaceae	unclustered	1986	Stanleyville	Rockingham	Other STs	Other Sero
SRR10674766	AD306	2	27876	48.0055	IncFII	000117__EU383016_00001	MOBC	NC_009779_00002	MPF_T	NC_010726_00014,NC_005814_00013,NC_010726_00011,NC_013284_00016	-	-	conjugative	CP022119	0.0310744	Salmonella enterica subsp. enterica serovar Macclesfield str. S-1643	AD306	-	order	Enterobacterales	order	Enterobacterales	family	Enterobacteriaceae	unclustered	1583	Abony	Strafford	Other STs	Other Sero
SRR10988576	AC203	1	61231	53.9629	IncFII	000113__CP022035	MOBF	NC_019125_00139	MPF_F	NC_019342_00064,NZ_AGTD01000004_00091,NC_019342_00058,NC_021871_00022,NC_021817_00023,NC_021817_00021,NC_021817_00020,NC_021871_00015,NC_019125_00135,NZ_AGTD01000004_00094,NC_021817_00013,NC_009790_00086	MOBF	LN873256	conjugative	CP029998	2.38274e-05	Salmonella enterica subsp. salamae	AC203	AL299	order	Enterobacterales	order	Enterobacterales	family	Enterobacteriaceae	5	2440	I-:d:1,7	Hillsborough	Other STs	Other Sero
SRR5364229	AC199	8	98080	49.0987	IncFII	000114__CP015527	-	-	MPF_F	NC_021817_00013,NC_019125_00135,NC_021871_00015,NC_021817_00020,NC_021817_00021,NC_021817_00023,NC_021871_00022,NC_019342_00058,NZ_AGTD01000004_00091,NC_019342_00064,NZ_AGTD01000004_00094	MOBF	NC_011642	mobilizable	LN890521	0.000312573	Salmonella enterica subsp. enterica serovar Weltevreden	AC199	AL294	order	Enterobacterales	order	Enterobacterales	family	Enterobacteriaceae	unclustered	365	Weltevreden	Merrimack	Other STs	Other Sero
SRR7442153	AB460	1	77973	50.7496	IncFII	000114__CP015527	MOBF	NC_007208_00043	MPF_F	NC_022651_00077,NC_019002_00072,NC_019094_00090,NC_019112_00063,NC_017054_00095,NC_017054_00096,NC_017054_00098,NC_017054_00100,NC_019112_00045,NC_003277_00107,NC_013437_00116,NZ_CM001063_00039	-	-	conjugative	CP002615	0.0307758	Salmonella enterica subsp. enterica serovar Typhimurium str. UK-1	AB460	-	order	Enterobacterales	order	Enterobacterales	family	Enterobacteriaceae	unclustered	29	Stanley	Hillsborough	Other STs	Other Sero
SRR7442155	AB460	1	78091	50.751	IncFII	000114__CP015527	MOBF	NC_007208_00043	MPF_F	NC_022651_00077,NC_019002_00072,NC_019094_00090,NC_019112_00063,NC_017054_00095,NC_017054_00096,NC_017054_00098,NC_017054_00100,NC_019112_00045,NC_003277_00107,NC_013437_00116,NZ_CM001063_00039	-	-	conjugative	CP002615	0.0307758	Salmonella enterica subsp. enterica serovar Typhimurium str. UK-1	AB460	-	order	Enterobacterales	order	Enterobacterales	family	Enterobacteriaceae	unclustered	29	Stanley	Hillsborough	Other STs	Other Sero
SRR7664538	AB461	1	88842	53.3982	IncFII	000114__CP015527	MOBF	NC_007208_00043	MPF_F	NC_022651_00077,NC_019002_00072,NC_019094_00090,NC_019112_00063,NC_017054_00095,NC_017054_00096,NC_017054_00098,NC_017054_00100,NC_019112_00045,NZ_CM001154_00067,NC_013437_00116,NC_019112_00042	-	-	conjugative	CP012348	0.00162709	Salmonella enterica subsp. enterica serovar Pullorum str. ATCC 9120	AB461	AK251	order	Enterobacterales	order	Enterobacterales	family	Enterobacteriaceae	1	11	Gallinarum or Enteritidis	Carroll	Other STs	Other Sero
SRR7664540	AB461	1	88875	53.3761	IncFII	000114__CP015527	MOBF	NC_007208_00043	MPF_F	NC_022651_00077,NC_019002_00072,NC_019094_00090,NC_019112_00063,NC_017054_00095,NC_017054_00096,NC_017054_00098,NC_017054_00100,NC_019112_00045,NZ_CM001154_00067,NC_013437_00116,NZ_CM001063_00039	-	-	conjugative	CP012348	0.00160079	Salmonella enterica subsp. enterica serovar Pullorum str. ATCC 9120	AB461	AK251	order	Enterobacterales	order	Enterobacterales	family	Enterobacteriaceae	1	11	Gallinarum or Enteritidis	Hillsborough	Other STs	Other Sero
SRR7797459	AD306	1	26133	48.7047	IncFII	000117__EU383016_00001	-	-	MPF_T	NC_013284_00016,NC_010726_00011,NC_005814_00013,NC_010726_00014	-	-	non-mobilizable	CP018922	0.0253218	Serratia marcescens	AD306	-	order	Enterobacterales	order	Enterobacterales	family	Enterobacteriaceae	unclustered	112	Muenchen	Rockingham	Other STs	Other Sero
SRR8113608	AD306	1	22802	47.8642	IncFII	000116__CP022119_00033	-	-	MPF_T	NC_013284_00016,NC_010726_00014,NC_005814_00013,NC_005814_00011	-	-	non-mobilizable	AE017044	0.0284057	Yersinia pestis biovar Microtus str. 91001	AD306	-	order	Enterobacterales	order	Enterobacterales	family	Enterobacteriaceae	unclustered	112	Muenchen	Hillsborough	Other STs	Other Sero
SRR8294487	AC203	1	61231	53.9645	IncFII	000113__CP022035	MOBF	NC_019125_00139	MPF_F	NC_019125_00135,NC_021871_00015,NC_021817_00020,NC_021817_00021,NC_021817_00023,NC_021871_00022,NC_019342_00058,NZ_AGTD01000004_00091,NC_019342_00064,NC_009790_00086,NC_021817_00013,NZ_AGTD01000004_00094	MOBF	LN873256	conjugative	CP029998	2.38274e-05	Salmonella enterica subsp. salamae	AC203	AL299	order	Enterobacterales	order	Enterobacterales	family	Enterobacteriaceae	5	2440	Gaminara	Strafford	Other STs	Other Sero
SRR8294487	AD306	1	22802	47.8423	IncFII	000116__CP022119_00033	-	-	MPF_T	NC_005814_00011,NC_005814_00013,NC_010726_00014,NC_013284_00016	-	-	non-mobilizable	AE017044	0.0284057	Yersinia pestis biovar Microtus str. 91001	AD306	-	order	Enterobacterales	order	Enterobacterales	family	Enterobacteriaceae	5	2440	Gaminara	Strafford	Other STs	Other Sero
SRR8455514	AC199	7	97653	49.125	IncFII	000114__CP015527	-	-	MPF_F	NC_019342_00064,NZ_AGTD01000004_00091,NC_019342_00058,NC_021871_00022,NC_021817_00023,NC_021817_00021,NC_021817_00020,NC_021871_00015,NC_019125_00135,NZ_AGTD01000004_00094,NC_021817_00013	MOBF	NC_011642	mobilizable	LN890521	0.000409992	Salmonella enterica subsp. enterica serovar Weltevreden	AC199	AL294	order	Enterobacterales	order	Enterobacterales	family	Enterobacteriaceae	unclustered	365	Weltevreden	Rockingham	Other STs	Other Sero
SRR8645324	AD306	1	22802	47.8862	IncFII	000116__CP022119_00033	-	-	MPF_T	NC_010726_00014,NC_005814_00013,NC_005814_00011,NC_013284_00016	-	-	non-mobilizable	AE017044	0.0284057	Yersinia pestis biovar Microtus str. 91001	AD306	-	order	Enterobacterales	order	Enterobacterales	family	Enterobacteriaceae	5	2440	Gaminara	Strafford	Other STs	Other Sero
SRR9057420	AD306	1	24747	47.5936	IncFII	000116__CP022119_00033	-	-	MPF_T	NC_013284_00016,NC_010726_00014,NC_005814_00013,NC_010726_00011	-	-	non-mobilizable	CP019191	0.0363341	Salmonella enterica subsp. enterica serovar Poona str. ATCC BAA-1673	AD306	-	order	Enterobacterales	order	Enterobacterales	family	Enterobacteriaceae	5	964	Poona	Hillsborough	Other STs	Other Sero
SRR9090928	AD306	1	24652	47.5296	IncFII	000116__CP022119_00033	-	-	MPF_T	NC_013284_00016,NC_010726_00011,NC_005814_00013,NC_010726_00014	-	-	non-mobilizable	CP019191	0.0363341	Salmonella enterica subsp. enterica serovar Poona str. ATCC BAA-1673	AD306	-	order	Enterobacterales	order	Enterobacterales	family	Enterobacteriaceae	5	964	Poona	Hillsborough	Other STs	Other Sero
SRR9184951	AD306	1	27751	47.9154	IncFII	000116__CP022119_00033	-	-	MPF_T	NC_010726_00014,NC_005814_00013,NC_005814_00011,NC_013284_00016	-	-	non-mobilizable	AE017044	0.0333664	Yersinia pestis biovar Microtus str. 91001	AD306	-	order	Enterobacterales	order	Enterobacterales	family	Enterobacteriaceae	unclustered	166	Newport	Rockingham	Other STs	Other Sero
SRR9184982	AD306	1	24747	47.6179	IncFII	000116__CP022119_00033	-	-	MPF_T	NC_013284_00016,NC_010726_00011,NC_005814_00013,NC_010726_00014	-	-	non-mobilizable	CP019191	0.0363341	Salmonella enterica subsp. enterica serovar Poona str. ATCC BAA-1673	AD306	-	order	Enterobacterales	order	Enterobacterales	family	Enterobacteriaceae	5	964	Poona	Hillsborough	Other STs	Other Sero
SRR9309168	AC199	8	97817	49.152	IncFII	000114__CP015527	-	-	MPF_F	NC_019342_00064,NZ_AGTD01000004_00091,NC_019342_00058,NC_021871_00022,NC_021817_00023,NC_021817_00021,NC_021817_00020,NC_021871_00015,NC_019125_00135,NZ_AGTD01000004_00094,NC_021817_00013	MOBF	NC_011642	mobilizable	LN890521	0.000385581	Salmonella enterica subsp. enterica serovar Weltevreden	AC199	AL294	order	Enterobacterales	order	Enterobacterales	family	Enterobacteriaceae	unclustered	365	Weltevreden	Rockingham	Other STs	Other Sero
SRR9659665	AC199	8	96968	49.1822	IncFII	000114__CP015527	-	-	MPF_F	NC_019342_00064,NZ_AGTD01000004_00091,NC_019342_00058,NC_021871_00022,NC_021817_00023,NC_021817_00021,NC_021817_00020,NC_021871_00015,NC_019125_00135,NZ_AGTD01000004_00094,NC_021817_00013	-	-	non-mobilizable	LN890521	0.000434439	Salmonella enterica subsp. enterica serovar Weltevreden	AC199	AL294	order	Enterobacterales	order	Enterobacterales	family	Enterobacteriaceae	unclustered	365	Sokode	Rockingham	Other STs	Other Sero
SRR9057420	AA298	16	134738	50.8483	IncFII,rep_cluster_2183	AJ851089,CP017721_00179	MOBF	NC_017627_00068	MPF_F	NC_009837_00049,NC_010488_00021,NC_018966_00040,NC_017054_00096,NC_007675_00027,NC_017630_00031,NC_019094_00090,NC_010409_00124,NC_022651_00077,NC_013437_00116,08-5333_00200	MOBF	CP015086	conjugative	CP019190	0.0241368	Salmonella enterica subsp. enterica serovar Poona str. ATCC BAA-1673	AA298	AI143	family	Enterobacteriaceae	family	Enterobacteriaceae	-	-	5	964	Poona	Hillsborough	Other STs	Other Sero
SRR9090928	AA298	13	136960	50.6338	IncFII,rep_cluster_2183	AJ851089,CP017721_00179	MOBF	NC_017627_00068	MPF_F	NC_022651_00077,NC_010409_00124,NC_019094_00090,NC_017630_00031,NC_007675_00027,NC_017054_00096,NC_018966_00040,NC_010488_00021,NC_009837_00049,NC_013437_00116,08-5333_00200	MOBF	CP015086	conjugative	CP019190	0.0239063	Salmonella enterica subsp. enterica serovar Poona str. ATCC BAA-1673	AA298	AI143	family	Enterobacteriaceae	family	Enterobacteriaceae	-	-	5	964	Poona	Hillsborough	Other STs	Other Sero
SRR9184982	AA298	14	148558	51.5442	IncFII,rep_cluster_2183	AJ851089,CP017721_00179	MOBF	NC_017627_00068	MPF_F	NC_022651_00077,NC_010409_00124,NC_019094_00090,NC_017630_00031,NC_007675_00027,NC_017054_00096,NC_018966_00040,NC_010488_00021,NC_009837_00049,NC_013437_00116,08-5333_00200	MOBF	CP015086	conjugative	CP019190	0.0208145	Salmonella enterica subsp. enterica serovar Poona str. ATCC BAA-1673	AA298	AI143	family	Enterobacteriaceae	family	Enterobacteriaceae	-	-	5	964	Poona	Hillsborough	Other STs	Other Sero
SRR10985350	AA739	6	237583	45.4271	IncHI2A,rep_cluster_1088	BX664015,000340__KU353730	MOBH	NC_012555_00231	MPF_F	NC_009838_00006,NC_005211_00005,NC_005211_00207,NC_005211_00200,NC_005211_00012,NC_021845_00017,NC_005211_00030	MOBH	NC_017500	conjugative	CP044051	0.00560872	Klebsiella variicola	AA739	AJ058	order	Enterobacterales	order	Enterobacterales	order	Enterobacterales	unclustered	2015	Coeln	Hillsborough	Other STs	Other Sero
SRR7179431	AA739	13	270848	46.165	IncHI2A,rep_cluster_1088	BX664015,000340__KU353730	MOBH	NC_012555_00231	MPF_F	NC_021845_00017,NC_005211_00030,NC_005211_00200,NC_005211_00207,NC_009838_00006,NC_005211_00005,NC_005211_00012	MOBH	NC_017500	conjugative	CP044051	0.00249129	Klebsiella variicola	AA739	AJ058	order	Enterobacterales	order	Enterobacterales	order	Enterobacterales	unclustered	50	Saintpaul	Hillsborough	Other STs	Saintpaul
SRR7346596	AA739	12	270857	46.1675	IncHI2A,rep_cluster_1088	BX664015,000340__KU353730	MOBH	NC_012555_00231	MPF_F	NC_005211_00030,NC_021845_00017,NC_005211_00207,NC_005211_00200,NC_009838_00006,NC_005211_00005,NC_005211_00012	MOBH	NC_017500	conjugative	CP044051	0.00257463	Klebsiella variicola	AA739	AJ058	order	Enterobacterales	order	Enterobacterales	order	Enterobacterales	unclustered	50	Saintpaul	Grafton	Other STs	Saintpaul
SRR10224597	AA473	1	90100	49.9356	IncI-gamma/K1	MF344576	MOBP	NC_019097	MPF_I	NC_019097_00056,NC_022267_00057,NC_019111_00038,NC_023290_00086,NC_015965_00072,NC_019097_00075,NC_022267_00069,NZ_CM001473_00069,NC_019097_00085	MOBP	JN253636	conjugative	NC_019111	0.00924552	Salmonella enterica subsp. enterica serovar Typhimurium	AA473	AI592	order	Enterobacterales	family	Enterobacteriaceae	order	Enterobacterales	3	19	Typhimurium	Cheshire	19	Typhimurium
SRR10224606	AA474	3	110332	52.3511	IncI-gamma/K1	KT186369	MOBP	NC_019097	MPF_I	NC_019097_00056,NC_022267_00057,NC_019111_00038,NC_023290_00086,NC_015965_00072,NC_019097_00075,NC_022267_00069,NZ_CM001473_00069,NC_019097_00085	MOBP	DQ916413	conjugative	CP028168	0.00420918	Escherichia coli	AA474	AI596	order	Enterobacterales	family	Enterobacteriaceae	order	Enterobacterales	unclustered	26	Thompson	no info	Other STs	Other Sero
SRR10224610	AA474	3	93080	50.9186	IncI-gamma/K1	KT186369	MOBP	NC_019097	MPF_I	NC_019097_00085,NZ_CM001473_00069,NC_022267_00069,NC_019097_00075,NC_015965_00072,NC_023290_00086,NC_019111_00038,NC_022267_00057,NC_019097_00056	MOBP	DQ916413	conjugative	CP016585	0.00325637	Salmonella enterica subsp. enterica serovar Heidelberg	AA474	AI596	order	Enterobacterales	family	Enterobacteriaceae	order	Enterobacterales	2	32	Infantis	Windham,VT	32	Infantis
SRR10224616	AA474	2	88604	50.1219	IncI-gamma/K1	CP010831	MOBP	NC_019097	MPF_I	NC_019097_00056,NC_022267_00057,NC_019111_00038,NC_023290_00086,NC_015965_00072,NC_019097_00075,NC_022267_00069,NZ_CM001473_00069,NC_019097_00085	MOBP	DQ916413	conjugative	CP030234	0.0037263	Salmonella enterica	AA474	AI612	order	Enterobacterales	family	Enterobacteriaceae	order	Enterobacterales	3	19	Typhimurium	Belknap	19	Typhimurium
SRR11853602	AA474	2	99242	49.9214	IncI-gamma/K1	MG764547	MOBP	NC_019097	MPF_I	NC_019097_00056,NC_022267_00057,NC_019111_00038,NC_023290_00086,NC_015965_00072,NC_019097_00075,NC_022267_00069,NZ_CM001473_00069,NC_019097_00085	MOBP	JN253636	conjugative	CP016516	0.000143503	Salmonella enterica subsp. enterica serovar Heidelberg	AA474	AI598	order	Enterobacterales	family	Enterobacteriaceae	order	Enterobacterales	unclustered	27	Saintpaul	Belknap	Other STs	Saintpaul
SRR12102177	AA474	1	98678	49.9027	IncI-gamma/K1	MG764547	MOBP	NC_019097	MPF_I	NC_019097_00056,NC_022267_00057,NC_019111_00038,NC_023290_00086,NC_015965_00072,NC_019097_00075,NC_022267_00069,NZ_CM001473_00069,NC_019097_00085	MOBP	JN253636	conjugative	CP016516	0.000239895	Salmonella enterica subsp. enterica serovar Heidelberg	AA474	AI598	order	Enterobacterales	family	Enterobacteriaceae	order	Enterobacterales	unclustered	27	Saintpaul	Grafton	Other STs	Saintpaul
SRR6183302	AA474	3	92586	49.6349	IncI-gamma/K1	CP010831	MOBP	NC_019097	MPF_I	NC_019097_00056,NC_022267_00057,NC_019111_00038,NC_023290_00086,NC_015965_00072,NC_019097_00075,NC_022267_00069,NZ_CM001473_00069,NC_019097_00085	MOBP	JN253636	conjugative	NC_019131	0.00896738	Salmonella enterica subsp. enterica serovar Heidelberg	AA474	AI602	order	Enterobacterales	family	Enterobacteriaceae	order	Enterobacterales	unclustered	1628	Reading	Hillsborough	Other STs	Other Sero
SRR7300336	AC027	2	53752	50.2698	IncI-gamma/K1	CP010831	MOBP	NC_019097	MPF_I	NC_019097_00056	MOBP	JN253636	conjugative	CP020494	0.0314775	Salmonella enterica subsp. enterica	AC027	-	order	Enterobacterales	family	Enterobacteriaceae	order	Enterobacterales	unclustered	435	Berta	Hillsborough	Other STs	Other Sero
SRR7610621	AA474	1	92203	50.1285	IncI-gamma/K1	KT186369	MOBP	NC_019097	MPF_I	NC_019097_00056,NC_022267_00057,NC_019111_00038,NC_023290_00086,NC_015965_00072,NC_019097_00075,NC_022267_00069,NZ_CM001473_00069,NC_019097_00085	MOBP	HM021326	conjugative	CP023365	0.000143503	Escherichia coli	AA474	AI602	order	Enterobacterales	family	Enterobacteriaceae	order	Enterobacterales	5	316	Montevideo	Hillsborough	316	Other Sero
SRR7664535	AA474	1	95436	50.9703	IncI-gamma/K1	KT186369	MOBP	NC_019097	MPF_I	NC_019097_00085,NZ_CM001473_00069,NC_022267_00069,NC_019097_00075,NC_015965_00072,NC_023290_00086,NC_019111_00038,NC_022267_00057,NC_019097_00056	MOBP	DQ916413	conjugative	CP015996	0.00375609	Escherichia coli	AA474	AI596	order	Enterobacterales	family	Enterobacteriaceae	order	Enterobacterales	3	19	I4,[5],12:i:-	Hillsborough	19	I4,[5],12:i:-
SRR7789803	AA474	1	95436	50.9525	IncI-gamma/K1	KT186369	MOBP	NC_019097	MPF_I	NC_019097_00056,NC_022267_00057,NC_019111_00038,NC_023290_00086,NC_015965_00072,NC_019097_00075,NC_022267_00069,NZ_CM001473_00069,NC_019097_00085	MOBP	DQ916413	conjugative	CP015996	0.00375609	Escherichia coli	AA474	AI596	order	Enterobacterales	family	Enterobacteriaceae	order	Enterobacterales	3	19	I4,[5],12:i:-	Hillsborough	19	I4,[5],12:i:-
SRR8170415	AA474	1	106164	50.6678	IncI-gamma/K1	KT186369	MOBP	NC_019097	MPF_I	NC_019097_00085,NZ_CM001473_00069,NC_022267_00069,NC_019097_00075,NC_015965_00072,NC_023290_00086,NC_019111_00038,NC_022267_00057,NC_019097_00056	MOBP	DQ916413	conjugative	CP016585	0.00454897	Salmonella enterica subsp. enterica serovar Heidelberg	AA474	AI596	order	Enterobacterales	family	Enterobacteriaceae	order	Enterobacterales	unclustered	18	Manhattan	Hillsborough	18	Other Sero
SRR8294504	AA474	2	85546	50.0047	IncI-gamma/K1	KM409652	MOBP	NC_019097	MPF_I	NC_019097_00085,NZ_CM001473_00069,NC_022267_00069,NC_019097_00075,NC_015965_00072,NC_023290_00086,NC_019111_00038,NC_022267_00057,NC_019097_00056	MOBP	HM021326	conjugative	CP019996	0.00451781	Salmonella enterica subsp. enterica serovar Anatum str. USDA-ARS-USMARC-1781	AA474	AI611	order	Enterobacterales	family	Enterobacteriaceae	order	Enterobacterales	unclustered	13	Agona	Merrimack	Other STs	Other Sero
SRR8455493	AA474	3	86727	49.6685	IncI-gamma/K1	CP003290	MOBP	NC_019097	MPF_I	NC_019111_00038,NC_023290_00086,NC_015965_00072,NC_019097_00075,NC_022267_00069,NZ_CM001473_00069,NC_019097_00085,NC_019097_00056,NC_022267_00057	MOBP	HM021326	conjugative	CP024292	0.00291212	Escherichia coli O178:H19	AA474	AI614	order	Enterobacterales	family	Enterobacteriaceae	order	Enterobacterales	3	19	Typhimurium	Cheshire	19	Typhimurium
SRR8984702	AA474	1	78782	49.2727	IncI-gamma/K1	CP003290	MOBP	NC_019097	MPF_I	NC_019097_00085,NZ_CM001473_00069,NC_022267_00069,NC_019097_00075,NC_015965_00072,NC_023290_00086,NC_019111_00038,NC_022267_00057,NC_019097_00056	MOBP	HM021326	conjugative	CP019996	0.00590877	Salmonella enterica subsp. enterica serovar Anatum str. USDA-ARS-USMARC-1781	AA474	AI611	order	Enterobacterales	family	Enterobacteriaceae	order	Enterobacterales	5	80	Miami	Merrimack	Other STs	Other Sero
SRR9659662	AA474	1	87491	50.1549	IncI-gamma/K1	KJ484639	MOBP	NC_019097	MPF_I	NC_019097_00056,NC_022267_00057,NC_019111_00038,NC_023290_00086,NC_015965_00072,NC_019097_00075,NC_022267_00069,NZ_CM001473_00069,NC_019097_00085	MOBP	HM021326	conjugative	KU932029	0.00060662	Escherichia coli	AA474	AI602	order	Enterobacterales	family	Enterobacteriaceae	order	Enterobacterales	2	32	Infantis	Merrimack	32	Infantis
SRR9914976	AA474	1	107276	50.6124	IncI-gamma/K1	KT186369	MOBP	NC_019097	MPF_I	NC_019097_00056,NC_022267_00057,NC_019111_00038,NC_023290_00086,NC_015965_00072,NC_019097_00075,NC_022267_00069,NZ_CM001473_00069,NC_019097_00085	MOBP	DQ916413	conjugative	CP016585	0.00442466	Salmonella enterica subsp. enterica serovar Heidelberg	AA474	AI596	order	Enterobacterales	family	Enterobacteriaceae	order	Enterobacterales	unclustered	18	Manhattan	Strafford	Other STs	Other Sero
SRR9184963	AA474	4	100093	52.3054	IncI-gamma/K1,IncQ1	KT186369,000195__NC_013728_00014	MOBP	NC_019097	MPF_I	NC_019097_00085,NZ_CM001473_00069,NC_022267_00069,NC_019097_00075,NC_015965_00072,NC_023290_00086,NC_019111_00038,NC_022267_00057,NC_019097_00056	MOBP	DQ916413	conjugative	CP028168	0.00590877	Escherichia coli	AA474	AI596	phylum	Proteobacteria	phylum	Proteobacteria	phylum	Proteobacteria	3	19	I4,[5],12:i:-	Grafton	19	I4,[5],12:i:-
SRR10224603	AA474	2	84452	50.1445	IncI1/B/O	DQ017661	MOBP	NC_019097	MPF_I	NC_019097_00085,NZ_CM001473_00069,NC_022267_00069,NC_019097_00075,NC_015965_00072,NC_023290_00086,NC_019111_00038,NC_022267_00057,NC_019097_00056	MOBP	HM021326	conjugative	CP034804	0.0175939	Escherichia coli	AA474	AI611	order	Enterobacterales	family	Enterobacteriaceae	order	Enterobacterales	5	873	Brandenburg	Rockingham	Other STs	Other Sero
SRR11305631	AA474	2	83934	50.1704	IncI1/B/O	DQ017661	MOBP	NC_019097	MPF_I	NC_019097_00056,NC_022267_00057,NC_019111_00038,NC_023290_00086,NC_015965_00072,NC_019097_00075,NC_022267_00069,NZ_CM001473_00069,NC_019097_00085	MOBP	JN253636	conjugative	CP019215	0.0124	Escherichia coli	AA474	AI611	order	Enterobacterales	family	Enterobacteriaceae	order	Enterobacterales	3	19	Typhimurium	Grafton	19	Typhimurium
SRR12102181	AA474	2	95084	50.2251	IncI1/B/O	DQ017661	MOBP	NC_019097	MPF_I	NC_019097_00056,NC_022267_00057,NC_019111_00038,NC_023290_00086,NC_015965_00072,NC_019097_00075,NC_022267_00069,NZ_CM001473_00069,NC_019097_00085	MOBP	DQ916413	conjugative	CP025279	0.00778092	Salmonella enterica subsp. enterica serovar Montevideo str. USDA-ARS-USMARC-1913	AA474	AI598	order	Enterobacterales	family	Enterobacteriaceae	order	Enterobacterales	unclustered	33	Hadar	Merrimack	Other STs	Other Sero
SRR6366428	AA475	1	90756	54.2201	IncI1/B/O	EU418926	MOBP	CP034821_00094	-	-	-	-	mobilizable	CP036181	0.0258115	Escherichia coli	AA475	-	order	Enterobacterales	family	Enterobacteriaceae	order	Enterobacterales	2	32	Infantis	Rockingham	32	Infantis
SRR8793575	AA474	1	86717	50.0836	IncI1/B/O	DQ017661	MOBP	NC_019097	MPF_I	NC_019097_00085,NZ_CM001473_00069,NC_022267_00069,NC_019097_00075,NC_015965_00072,NC_023290_00086,NC_019111_00038,NC_022267_00057,NC_019097_00056	MOBP	HM021326	conjugative	CP024152	0.0170111	Escherichia coli	AA474	AI611	order	Enterobacterales	family	Enterobacteriaceae	order	Enterobacterales	5	1954	Chester	Rockingham	Other STs	Other Sero
SRR10224614	AA372	3	59075	41.9975	IncI2	AP002527	MOBP	NC_022520_00030	MPF_T	NC_019039_00065,NC_020270_00063,NC_019039_00052,NC_019039_00051,NC_020270_00058	-	-	conjugative	CP033341	0.00480022	Salmonella enterica subsp. enterica serovar Enteritidis	AA372	AI346	family	Enterobacteriaceae	family	Enterobacteriaceae	family	Enterobacteriaceae	3	19	I4,[5],12:i:-	Hillsborough	19	I4,[5],12:i:-
SRR10224616	AA372	1	52229	42.1969	IncI2	JN983044	MOBP,MOBP	MF175187_00027,NC_019115_00069	MPF_T	NC_019039_00065,NC_020270_00063,NC_019039_00052,NC_019039_00051,NC_020270_00058	-	-	conjugative	CP042249	0.011984	Escherichia coli	AA372	AI345	family	Enterobacteriaceae	family	Enterobacteriaceae	family	Enterobacteriaceae	3	19	Typhimurium	Belknap	19	Typhimurium
SRR11853606	AA372	1	56577	42.3034	IncI2	JN983044	MOBP	NC_022520_00030	MPF_T	NC_019039_00065,NC_020270_00063,NC_019039_00052,NC_019039_00051,NC_020270_00058	-	-	conjugative	CP024858	0.0130157	Escherichia coli	AA372	AI346	family	Enterobacteriaceae	family	Enterobacteriaceae	family	Enterobacteriaceae	1	11	Enteritidis	Hillsborough	Other STs	Other Sero
SRR7063454	AD158	1	34740	48.6903	IncN	000150__JQ996149	MOBF	NC_020122_00018	MPF_T	NC_020122_00006,NC_020122_00009,NC_020122_00011,NC_020122_00012,NC_020122_00019	-	-	conjugative	CP015505	7.15897e-05	Klebsiella pneumoniae	AD158	AM605	class	Gammaproteobacteria	class	Gammaproteobacteria	order	Enterobacterales	unclustered	413	Mbandaka	Merrimack	Other STs	Other Sero
SRR7664543	AD158	1	35161	48.3462	IncN	000150__JQ996149	MOBF	NC_020122_00018	MPF_T	NC_020122_00019,NC_020122_00012,NC_020122_00011,NC_020122_00009,NC_020122_00006	-	-	conjugative	CP018988	0.00993767	Escherichia coli	AD158	AM604	class	Gammaproteobacteria	class	Gammaproteobacteria	order	Enterobacterales	5	174	I-:m,t:-	Hillsborough	Other STs	Other Sero
SRR7797459	AB161	1	35550	49.8256	IncN	000152__NZ_CP011646_00085	MOBF	NC_015872_00034	MPF_T	NC_015872_00011,NC_015872_00010,NC_015872_00007,NC_015872_00006,NC_015872_00005,NC_015872_00033	-	-	conjugative	CP041567	0.0298988	Escherichia coli	AB161	-	class	Gammaproteobacteria	class	Gammaproteobacteria	order	Enterobacterales	unclustered	112	Muenchen	Rockingham	Other STs	Other Sero
SRR8793574	AD158	1	41452	48.6297	IncN	000155__CP018649	MOBF	NC_020122_00018	MPF_T	NC_020122_00019,NC_020122_00012,NC_020122_00011,NC_020122_00009,NC_020122_00006	-	-	conjugative	JQ996149	0.0149759	Citrobacter freundii	AD158	AM605	class	Gammaproteobacteria	class	Gammaproteobacteria	order	Enterobacterales	2	32	Infantis	Rockingham	32	Infantis
SRR9659668	AD158	1	42161	48.699	IncN	000155__CP018649	MOBF	NC_020122_00018	MPF_T	NC_020122_00019,NC_020122_00012,NC_020122_00011,NC_020122_00009,NC_020122_00006	-	-	conjugative	JQ996149	0.0157789	Citrobacter freundii	AD158	AM605	class	Gammaproteobacteria	class	Gammaproteobacteria	order	Enterobacterales	2	32	I-:r:1,5	Hillsborough	32	Other Sero
SRR9659674	AD158	1	42346	48.7909	IncN	000155__CP018649	MOBF	NC_020122_00018	MPF_T	NC_020122_00019,NC_020122_00012,NC_020122_00011,NC_020122_00009,NC_020122_00006	-	-	conjugative	JQ996149	0.0157789	Citrobacter freundii	AD158	AM605	class	Gammaproteobacteria	class	Gammaproteobacteria	order	Enterobacterales	2	32	Infantis	Hillsborough	32	Infantis
SRR9860369	AD158	1	35952	48.5508	IncN	000150__JQ996149	MOBF	NC_020122_00018	MPF_T	NC_020122_00006,NC_020122_00009,NC_020122_00011,NC_020122_00012,NC_020122_00019	-	-	conjugative	CP019200	0.011621	Salmonella enterica subsp. enterica serovar Muenster str. 0315	AD158	AM607	class	Gammaproteobacteria	class	Gammaproteobacteria	order	Enterobacterales	unclustered	2870	Muenchen	Strafford	Other STs	Other Sero
SRR9914971	AD158	1	35952	48.5508	IncN	000150__JQ996149	MOBF	NC_020122_00018	MPF_T	NC_020122_00006,NC_020122_00009,NC_020122_00011,NC_020122_00012,NC_020122_00019	-	-	conjugative	CP019200	0.011621	Salmonella enterica subsp. enterica serovar Muenster str. 0315	AD158	AM607	class	Gammaproteobacteria	class	Gammaproteobacteria	order	Enterobacterales	unclustered	2870	Muenchen	Strafford	Other STs	Other Sero
SRR10674773	AC082	3	25588	50.3986	IncQ1	000195__NC_013728_00014	-	-	-	-	-	-	non-mobilizable	NC_019091	0.0325113	Escherichia coli	AC082	-	phylum	Proteobacteria	phylum	Proteobacteria	phylum	Proteobacteria	3	34	I4,[5],12:i:-	Cheshire	34	I4,[5],12:i:-
SRR6183270	AC120	1	11196	61.8792	IncQ1	000192__AM183225_00009	MOBQ	CP022499	-	-	MOBQ	CP016527	mobilizable	NC_021156	0.000191626	Salmonella enterica subsp. enterica serovar Typhimurium str. U288	AC120	AL172	phylum	Proteobacteria	phylum	Proteobacteria	phylum	Proteobacteria	3	19	Typhimurium	Grafton	19	Typhimurium
SRR7300314	AC145	1	6515	57.6823	IncQ1	000198__KU644673_00005	MOBQ	KU644672_00003	-	-	-	-	mobilizable	KU644672	0.000239895	Aeromonas caviae	AC145	AL216	phylum	Proteobacteria	phylum	Proteobacteria	phylum	Proteobacteria	unclustered	29	Stanley	Hillsborough	Other STs	Other Sero
SRR7740939	AC120	1	11038	61.4423	IncQ1	000192__AM183225_00009	MOBQ	CP022499	-	-	MOBQ	CP016527	mobilizable	CP030774	0.000143503	Shigella flexneri 1c	AC120	AL172	phylum	Proteobacteria	phylum	Proteobacteria	phylum	Proteobacteria	5	412	Reading	Merrimack	Other STs	Other Sero
SRR8645343	AC120	1	10861	61.5505	IncQ1	000192__AM183225_00009	MOBQ	CP022499	-	-	MOBQ	CP016527	mobilizable	CP030774	0.000215742	Shigella flexneri 1c	AC120	AL172	phylum	Proteobacteria	phylum	Proteobacteria	phylum	Proteobacteria	5	412	Reading	Essex,VT	Other STs	Other Sero
SRR8645348	AC120	1	11038	61.4423	IncQ1	000192__AM183225_00009	MOBQ	CP022499	-	-	MOBQ	CP016527	mobilizable	CP030774	0.000143503	Shigella flexneri 1c	AC120	AL172	phylum	Proteobacteria	phylum	Proteobacteria	phylum	Proteobacteria	5	412	Reading	Essex,VT	Other STs	Other Sero
SRR9860267	AC120	1	8498	60.5319	IncQ1	000192__AM183225_00009	MOBQ	CP022499	-	-	MOBQ	CP016527	mobilizable	M28829	0.0134036	Escherichia coli	AC120	AL172	phylum	Proteobacteria	phylum	Proteobacteria	phylum	Proteobacteria	3	19	Typhimurium	Grafton	19	Typhimurium
SRR11305620	AB192	2	39390	56.2732	IncR	000204__CP008701_00115	-	-	-	-	MOBF	NZ_CP016035	mobilizable	CP043753	0.00357808	Escherichia coli	AB192	AJ845	order	Enterobacterales	order	Enterobacterales	genus	Klebsiella	unclustered	132	Newport	York,ME	Other STs	Other Sero
SRR11305620	AB233	1	35472	40.9929	IncX1	EF536825_00002	MOBP	NC_019096_00001	MPF_T	NC_023277_00163,NC_013503_00034,NC_019067_00043,NC_010860_00022,NC_017624_00009	-	-	conjugative	CP028313	0.00557568	Salmonella enterica subsp. enterica serovar Heidelberg	AB233	AJ923	order	Enterobacterales	order	Enterobacterales	family	Enterobacteriaceae	unclustered	132	Newport	York,ME	Other STs	Other Sero
SRR6107330	AB233	1	37824	41.1723	IncX1	000215__KC853434_00019	MOBP	NC_019096_00001	MPF_T	NC_017624_00009,NC_010860_00022,NC_019067_00043,NC_019138_00026,NC_023277_00163	-	-	conjugative	CP012922	0	Salmonella enterica subsp. enterica serovar Heidelberg	AB233	AJ927	order	Enterobacterales	order	Enterobacterales	family	Enterobacteriaceae	unclustered	15	Heidelberg	Rockingham	Other STs	Other Sero
SRR6107334	AB233	1	37824	41.1881	IncX1	000215__KC853434_00019	MOBP	NC_019096_00001	MPF_T	NC_023277_00163,NC_019138_00026,NC_019067_00043,NC_010860_00022,NC_017624_00009	-	-	conjugative	CP012922	0	Salmonella enterica subsp. enterica serovar Heidelberg	AB233	AJ927	order	Enterobacterales	order	Enterobacterales	family	Enterobacteriaceae	unclustered	15	Heidelberg	Rockingham	Other STs	Other Sero
SRR6107340	AB233	1	37824	41.1934	IncX1	000215__KC853434_00019	MOBP	NC_019096_00001	MPF_T	NC_023277_00163,NC_019138_00026,NC_019067_00043,NC_010860_00022,NC_017624_00009	-	-	conjugative	CP012922	0	Salmonella enterica subsp. enterica serovar Heidelberg	AB233	AJ927	order	Enterobacterales	order	Enterobacterales	family	Enterobacteriaceae	unclustered	15	Heidelberg	Rockingham	Other STs	Other Sero
SRR6107359	AB233	1	37824	41.1353	IncX1	000215__KC853434_00019	MOBP	NC_019096_00001	MPF_T	NC_023277_00163,NC_019138_00026,NC_019067_00043,NC_010860_00022,NC_017624_00009	-	-	conjugative	CP012922	0	Salmonella enterica subsp. enterica serovar Heidelberg	AB233	AJ927	order	Enterobacterales	order	Enterobacterales	family	Enterobacteriaceae	unclustered	15	Heidelberg	Rockingham	Other STs	Other Sero
SRR6107360	AB233	1	37824	41.1723	IncX1	000215__KC853434_00019	MOBP	NC_019096_00001	MPF_T	NC_023277_00163,NC_019138_00026,NC_019067_00043,NC_010860_00022,NC_017624_00009	-	-	conjugative	CP012922	0	Salmonella enterica subsp. enterica serovar Heidelberg	AB233	AJ927	order	Enterobacterales	order	Enterobacterales	family	Enterobacteriaceae	unclustered	15	Heidelberg	Strafford	Other STs	Other Sero
SRR6183271	AB233	1	37824	41.1723	IncX1	000215__KC853434_00019	MOBP	NC_019096_00001	MPF_T	NC_017624_00009,NC_010860_00022,NC_019067_00043,NC_019138_00026,NC_023277_00163	-	-	conjugative	CP012922	0	Salmonella enterica subsp. enterica serovar Heidelberg	AB233	AJ927	order	Enterobacterales	order	Enterobacterales	family	Enterobacteriaceae	unclustered	15	Heidelberg	Rockingham	Other STs	Other Sero
SRR6183272	AB233	1	37825	41.1844	IncX1	000215__KC853434_00019	MOBP	NC_019096_00001	MPF_T	NC_023277_00163,NC_019138_00026,NC_019067_00043,NC_010860_00022,NC_017624_00009	-	-	conjugative	CP012922	4.76906e-05	Salmonella enterica subsp. enterica serovar Heidelberg	AB233	AJ927	order	Enterobacterales	order	Enterobacterales	family	Enterobacteriaceae	unclustered	15	Heidelberg	Hillsborough	Other STs	Other Sero
SRR6710464	AB233	1	34668	41.4561	IncX1	000215__KC853434_00019	MOBP	NC_019096_00001	MPF_T	NC_023277_00163,NC_019138_00026,NC_019067_00043,NC_010860_00022,NC_017624_00009	-	-	conjugative	KT317614	4.76906e-05	Salmonella enterica subsp. enterica serovar Enteritidis	AB233	AJ924	order	Enterobacterales	order	Enterobacterales	family	Enterobacteriaceae	1	11	Enteritidis	Cheshire	Other STs	Other Sero
SRR6940586	AB233	1	34668	41.4763	IncX1	000215__KC853434_00019	MOBP	NC_019096_00001	MPF_T	NC_017624_00009,NC_010860_00022,NC_019067_00043,NC_019138_00026,NC_023277_00163	-	-	conjugative	KT317614	2.38274e-05	Salmonella enterica subsp. enterica serovar Enteritidis	AB233	AJ924	order	Enterobacterales	order	Enterobacterales	family	Enterobacteriaceae	1	11	Enteritidis	York,ME	Other STs	Other Sero
SRR6940737	AB233	1	34668	41.4734	IncX1	000215__KC853434_00019	MOBP	NC_019096_00001	MPF_T	NC_017624_00009,NC_010860_00022,NC_019067_00043,NC_019138_00026,NC_023277_00163	-	-	conjugative	KT317614	2.38274e-05	Salmonella enterica subsp. enterica serovar Enteritidis	AB233	AJ924	order	Enterobacterales	order	Enterobacterales	family	Enterobacteriaceae	1	11	Enteritidis	York,ME	Other STs	Other Sero
SRR6940746	AB233	1	34668	41.4648	IncX1	000215__KC853434_00019	MOBP	NC_019096_00001	MPF_T	NC_017624_00009,NC_010860_00022,NC_019067_00043,NC_019138_00026,NC_023277_00163	-	-	conjugative	KT317614	2.38274e-05	Salmonella enterica subsp. enterica serovar Enteritidis	AB233	AJ924	order	Enterobacterales	order	Enterobacterales	family	Enterobacteriaceae	1	11	Enteritidis	Rockingham	Other STs	Other Sero
SRR7300336	AB233	1	37976	41.2155	IncX1	000215__KC853434_00019	MOBP	NC_019096_00001	MPF_T	NC_023277_00163,NC_019138_00026,NC_019067_00043,NC_010860_00022,NC_017624_00009	-	-	conjugative	CP012922	0.000312573	Salmonella enterica subsp. enterica serovar Heidelberg	AB233	AJ927	order	Enterobacterales	order	Enterobacterales	family	Enterobacteriaceae	unclustered	435	Berta	Hillsborough	Other STs	Other Sero
SRR7442149	AB233	1	33077	41.219	IncX1	000215__KC853434_00019	MOBP	NC_019096_00001	MPF_T	NC_023277_00163,NC_013503_00034,NC_019067_00043,NC_010860_00022,NC_017624_00009	-	-	conjugative	EU219533	9.55247e-05	Salmonella enterica subsp. enterica serovar Enteritidis	AB233	AJ924	order	Enterobacterales	order	Enterobacterales	family	Enterobacteriaceae	1	11	Enteritidis	Hillsborough	Other STs	Other Sero
SRR7740950	AB232	2	34397	42.5589	IncX1	000217__NC_019106_00041	MOBP	NC_019096_00001	MPF_T	NC_023277_00163,NC_013503_00034,NC_019067_00043,NC_010860_00022,NC_017624_00009	-	-	conjugative	CP032389	0.00705245	Salmonella enterica subsp. enterica serovar Dublin	AB232	AJ913	order	Enterobacterales	order	Enterobacterales	family	Enterobacteriaceae	unclustered	10	Dublin	Hillsborough	10	Dublin
SRR8294514	AB232	2	34396	42.6067	IncX1	000217__NC_019106_00041	MOBP	NC_019096_00001	MPF_T	NC_023277_00163,NC_013503_00034,NC_019067_00043,NC_010860_00022,NC_017624_00009	-	-	conjugative	CP032389	0.00705245	Salmonella enterica subsp. enterica serovar Dublin	AB232	AJ913	order	Enterobacterales	order	Enterobacterales	family	Enterobacteriaceae	unclustered	10	Dublin	Hillsborough	10	Dublin
SRR8645398	AB232	2	34397	42.5357	IncX1	000217__NC_019106_00041	MOBP	NC_019096_00001	MPF_T	NC_010860_00022,NC_019067_00043,NC_013503_00034,NC_023277_00163,NC_017624_00009	-	-	conjugative	CP032389	0.00705245	Salmonella enterica subsp. enterica serovar Dublin	AB232	AJ913	order	Enterobacterales	order	Enterobacterales	family	Enterobacteriaceae	unclustered	10	Dublin	Hillsborough	10	Dublin
SRR9166935	AB717	1	7934	40.8999	IncX1	000215__KC853434_00019	-	-	-	-	-	-	non-mobilizable	CP035345	0.00194597	Escherichia coli	AB717	AK605	order	Enterobacterales	order	Enterobacterales	family	Enterobacteriaceae	5	65	Brandenburg	Hillsborough	Other STs	Other Sero
SRR9659675	AB233	1	34668	41.4273	IncX1	000215__KC853434_00019	MOBP	NC_019096_00001	MPF_T	NC_023277_00163,NC_019138_00026,NC_019067_00043,NC_010860_00022,NC_017624_00009	-	-	conjugative	KT317614	2.38274e-05	Salmonella enterica subsp. enterica serovar Enteritidis	AB233	AJ924	order	Enterobacterales	order	Enterobacterales	family	Enterobacteriaceae	1	11	Enteritidis	Grafton	Other STs	Other Sero
SRR10224621	AB233	1	40341	40.9187	IncX1,IncX3	000215__KC853434_00019,JN247852	MOBP	NC_019096_00001	MPF_T	NC_017624_00009,NC_010860_00022,NC_019067_00043,NC_019046_00026,NC_023277_00163	MOBP	GQ900387	conjugative	CP011431	0.00167981	Salmonella enterica subsp. enterica serovar Typhimurium	AB233	AJ926	order	Enterobacterales	order	Enterobacterales	-	-	1	11	Enteritidis	Rockingham	Other STs	Other Sero
SRR8455524	AB233	1	40071	40.8999	IncX1,IncX3	000215__KC853434_00019,JN247852	MOBP	NC_019096_00001	MPF_T	NC_023277_00163,NC_019046_00026,NC_019067_00043,NC_010860_00022,NC_017624_00009	MOBP	GQ900387	conjugative	CP011431	0.00154832	Salmonella enterica subsp. enterica serovar Typhimurium	AB233	AJ926	order	Enterobacterales	order	Enterobacterales	-	-	1	11	Enteritidis	Hillsborough	Other STs	Other Sero
SRR9184974	AB233	1	32845	41.2818	IncX1,IncX3	000215__KC853434_00019,JN247852	MOBP	NC_019096_00001	MPF_T	NC_017624_00009,NC_010860_00022,NC_019067_00043,NC_019046_00026,NC_023277_00163	MOBP	EU164802	conjugative	CP024290	0.0187432	Escherichia coli O178:H19	AB233	AJ917	order	Enterobacterales	order	Enterobacterales	-	-	1	11	Enteritidis	York,ME	Other STs	Other Sero
SRR9914987	AA619	2	31419	40.5805	IncX4	000224__NC_022105_00002	MOBP	NC_013718_00057	MPF_T	NC_019128_00037,NC_013718_00045,NC_013718_00044,NC_013718_00041	-	-	conjugative	CP041105	0.0168391	Klebsiella pneumoniae subsp. pneumoniae	AA619	AI859	family	Enterobacteriaceae	family	Enterobacteriaceae	family	Enterobacteriaceae	2	32	Infantis	Cheshire	32	Infantis
SRR8645407	AD158	2	34769	48.4109	rep_cluster_1760	001178__CP006640_00046	MOBF	NC_020122_00018	MPF_T	NC_020122_00019,NC_020122_00012,NC_020122_00011,NC_020122_00009,NC_020122_00006	-	-	conjugative	CP006640	0.00384578	Escherichia coli PCN061	AD158	AM603	order	Enterobacterales	order	Enterobacterales	genus	Escherichia	unclustered	22	Braenderup	Belknap	Other STs	Other Sero
SRR10224597	AA579	1	4210	49.62	rep_cluster_1778	001198__NC_010486_00001	MOBQ	NC_011411_00002	-	-	MOBQ,MOBQ	NC_010672,NC_016036	mobilizable	KT693144	0.000264084	Escherichia coli	AA579	AI799	family	Enterobacteriaceae	family	Enterobacteriaceae	-	-	3	19	Typhimurium	Cheshire	19	Typhimurium
SRR8113592	AA579	1	4194	50.1431	rep_cluster_1778	001201__CP010878_00001	MOBQ	NC_011411_00002	-	-	MOBQ,MOBQ	NC_002126,NC_010672	mobilizable	CP011140	0.000409992	Escherichia coli VR50	AA579	AI801	family	Enterobacteriaceae	family	Enterobacteriaceae	-	-	3	34	I4,[5],12:i:-	Merrimack	34	I4,[5],12:i:-
SRR9860267	AA579	1	4200	49.6905	rep_cluster_1778	001202__CP011432_00001	MOBQ	NC_011411_00002	-	-	MOBQ,MOBQ	KX086582,NC_009791	mobilizable	CP019648	9.55247e-05	Salmonella enterica subsp. enterica serovar Typhimurium	AA579	AI797	family	Enterobacteriaceae	family	Enterobacteriaceae	-	-	3	19	Typhimurium	Grafton	19	Typhimurium
SRR10988576	AE572	4	117279	50.807	rep_cluster_2165	CP027261_00086	MOBP	WP_000991408	MPF_I	NZ_CM001473_00091,NZ_CM001473_00080,NZ_CM001473_00075,NZ_CM001473_00074,NZ_CM001473_00073,NZ_CM001473_00071,NZ_CM001473_00070,NZ_CM001473_00069,NZ_CM001473_00064	MOBP	L05392	conjugative	CP030289	0.00240836	Salmonella enterica subsp. enterica serovar Gaminara str. SA20063285	AE572	AO380	order	Enterobacterales	order	Enterobacterales	-	-	5	2440	I-:d:1,7	Hillsborough	Other STs	Other Sero
SRR11853605	AE572	2	102865	50.3816	rep_cluster_2165	CP027261_00086	MOBP	WP_000991408	MPF_I	NZ_CM001473_00091,NZ_CM001473_00080,NZ_CM001473_00075,NZ_CM001473_00074,NZ_CM001473_00073,NZ_CM001473_00071,NZ_CM001473_00070,NZ_CM001473_00069,NZ_CM001473_00064	MOBP	L05392	conjugative	CP030289	0.0143537	Salmonella enterica subsp. enterica serovar Gaminara str. SA20063285	AE572	AO380	order	Enterobacterales	order	Enterobacterales	-	-	5	548	Minnesota	Grafton	Other STs	Other Sero
SRR6183303	AE572	1	117426	50.7026	rep_cluster_2165	CP027261_00086	MOBP	WP_000991408	MPF_I	NZ_CM001473_00064,NZ_CM001473_00069,NZ_CM001473_00070,NZ_CM001473_00071,NZ_CM001473_00073,NZ_CM001473_00074,NZ_CM001473_00075,NZ_CM001473_00080,NZ_CM001473_00091	MOBP	L05392	conjugative	CP030289	0.00221642	Salmonella enterica subsp. enterica serovar Gaminara str. SA20063285	AE572	AO380	order	Enterobacterales	order	Enterobacterales	-	-	1	11	Enteritidis	Hillsborough	Other STs	Other Sero
SRR7300343	AE571	3	135167	49.3316	rep_cluster_2165	CP027261_00086	MOBP	CP030204_00093	MPF_I	NC_019097_00056,NZ_CM001473_00064,NZ_CM001473_00069,NZ_CM001473_00070,NZ_CM001473_00071,NZ_CM001473_00073,NZ_CM001473_00074,NZ_CM001473_00075,NZ_CM001473_00080	MOBP	L05392	conjugative	CP030204	0.00060662	Salmonella enterica	AE571	AO379	order	Enterobacterales	order	Enterobacterales	-	-	5	906	Kisarawe	Hillsborough	Other STs	Other Sero
SRR8294487	AE572	2	117733	50.7411	rep_cluster_2165	CP027261_00086	MOBP	WP_000991408	MPF_I	NZ_CM001473_00064,NZ_CM001473_00069,NZ_CM001473_00070,NZ_CM001473_00071,NZ_CM001473_00073,NZ_CM001473_00074,NZ_CM001473_00075,NZ_CM001473_00080,NZ_CM001473_00091	MOBP	L05392	conjugative	CP030289	0.00221642	Salmonella enterica subsp. enterica serovar Gaminara str. SA20063285	AE572	AO380	order	Enterobacterales	order	Enterobacterales	-	-	5	2440	Gaminara	Strafford	Other STs	Other Sero
SRR10103907	AA517	1	5240	52.3855	rep_cluster_2335	KU302809_00001	MOBP,MOBP	NC_011404_00002,NC_001848_00006	-	-	MOBP,MOB_unknown	CP008720,CP016722	mobilizable	NC_020262	0.0434809	Cronobacter sakazakii SP291	AA517	-	multi-phylla	Actinobacteria,Firmicutes,Proteobacteria	multi-phylla	Actinobacteria,Firmicutes,Proteobacteria	order	Enterobacterales	unclustered	22	Braenderup	Cheshire	Other STs	Other Sero
SRR10224599	AB042	1	2826	50.7077	rep_cluster_2335	KU302809_00001	-	-	-	-	MOBP	CP018223	mobilizable	CP039609	9.55247e-05	Salmonella enterica subsp. enterica	AB042	AJ582	multi-phylla	Actinobacteria,Firmicutes,Proteobacteria	multi-phylla	Actinobacteria,Firmicutes,Proteobacteria	order	Enterobacterales	1	11	Enteritidis	Rockingham	Other STs	Other Sero
SRR10224622	AB040	1	2622	50.9916	rep_cluster_2335	KU302809_00001	-	-	-	-	MOB_unknown	NC_017722	mobilizable	CP042504	0.000119496	Enterobacter sp. E76	AB040	AJ580	multi-phylla	Actinobacteria,Firmicutes,Proteobacteria	multi-phylla	Actinobacteria,Firmicutes,Proteobacteria	order	Enterobacterales	unclustered	22	Braenderup	Strafford	Other STs	Other Sero
SRR10674764	AB038	1	3712	44.4504	rep_cluster_2335	KU302809_00001	-	-	-	-	MOBP	CP008720	mobilizable	CP034825	0.0278663	Salmonella sp. SSDFZ54	AB038	-	multi-phylla	Actinobacteria,Firmicutes,Proteobacteria	multi-phylla	Actinobacteria,Firmicutes,Proteobacteria	order	Enterobacterales	unclustered	22	I-:e,h:e,n,z15	Strafford	Other STs	Other Sero
SRR10674764	AB040	1	2606	51.1512	rep_cluster_2335	KU302809_00001	-	-	-	-	MOB_unknown	NC_017722	mobilizable	CP042504	0.000119496	Enterobacter sp. E76	AB040	AJ580	multi-phylla	Actinobacteria,Firmicutes,Proteobacteria	multi-phylla	Actinobacteria,Firmicutes,Proteobacteria	order	Enterobacterales	unclustered	22	I-:e,h:e,n,z15	Strafford	Other STs	Other Sero
SRR10674783	AB038	1	2356	51.6129	rep_cluster_2335	KU302809_00001	-	-	-	-	MOBP	HQ328804	mobilizable	CP030193	0.00331442	Salmonella enterica	AB038	AJ574	multi-phylla	Actinobacteria,Firmicutes,Proteobacteria	multi-phylla	Actinobacteria,Firmicutes,Proteobacteria	order	Enterobacterales	5	471	Johannesburg	Rockingham	Other STs	Other Sero
SRR5364226	AB042	1	3105	48.0193	rep_cluster_2335	KU302809_00001	-	-	-	-	MOBP	CP018223	mobilizable	KX257263	0.00028831	Salmonella enterica subsp. enterica serovar Typhimurium	AB042	AJ582	multi-phylla	Actinobacteria,Firmicutes,Proteobacteria	multi-phylla	Actinobacteria,Firmicutes,Proteobacteria	order	Enterobacterales	5	96	Schwarzengrund	Carroll	Other STs	Other Sero
SRR7300310	AA514	1	4910	52.7495	rep_cluster_2335	KU302809_00001	MOBP,MOBP	NC_011404_00002,NC_001848_00006	-	-	MOBP,MOBP	CP008720,NZ_CM001802	mobilizable	CP012164	0.0163866	Enterobacter roggenkampii	AA514	AI677	multi-phylla	Actinobacteria,Firmicutes,Proteobacteria	multi-phylla	Actinobacteria,Firmicutes,Proteobacteria	order	Enterobacterales	unclustered	26	Thompson	Grafton	Other STs	Other Sero
SRR8113592	AB037	1	3957	52.9189	rep_cluster_2335	KU302809_00001	-	-	-	-	MOBP	HQ328804	mobilizable	CP025336	0.000458924	Salmonella enterica subsp. enterica serovar Typhimurium	AB037	AJ571	multi-phylla	Actinobacteria,Firmicutes,Proteobacteria	multi-phylla	Actinobacteria,Firmicutes,Proteobacteria	order	Enterobacterales	3	34	I4,[5],12:i:-	Merrimack	34	I4,[5],12:i:-
SRR8984708	AB037	1	3957	53.1211	rep_cluster_2335	KU302809_00001	-	-	-	-	MOBP	HQ328804	mobilizable	CP035361	0.000780658	Escherichia coli	AB037	AJ571	multi-phylla	Actinobacteria,Firmicutes,Proteobacteria	multi-phylla	Actinobacteria,Firmicutes,Proteobacteria	order	Enterobacterales	unclustered	329	Ohio	Rockingham	Other STs	Other Sero
SRR10224622	AB038	1	3728	44.7425	rep_cluster_2335,rep_cluster_2373	KU302809_00001,LT985313_00005	-	-	-	-	MOBP	CP008720	mobilizable	CP034825	0.0278663	Salmonella sp. SSDFZ54	AB038	-	phylum	Proteobacteria	phylum	Proteobacteria	-	-	unclustered	22	Braenderup	Strafford	Other STs	Other Sero
SRR10674773	AB037	1	3941	52.8292	rep_cluster_2335,rep_cluster_2392	KU302809_00001,CP045830_00002	-	-	-	-	MOBP	HQ328804	mobilizable	CP035361	0.000483446	Escherichia coli	AB037	AJ571	family	Enterobacteriaceae	family	Enterobacteriaceae	-	-	3	34	I4,[5],12:i:-	Cheshire	34	I4,[5],12:i:-
SRR10103911	AB448	1	6849	46.2403	rep_cluster_2350	CP035723_00002	-	-	-	-	MOBF,MOBP,MOB_unknown	CP000430,KY421937,NC_019986	mobilizable	MG948564	0.000385581	Salmonella enterica subsp. enterica serovar Enteritidis	AB448	AK234	multi-phylla	Actinobacteria,Bacteroidetes,Firmicutes,Proteobacteria	multi-phylla	Actinobacteria,Bacteroidetes,Firmicutes,Proteobacteria	genus	Escherichia	unclustered	155	London	Hillsborough	Other STs	Other Sero
SRR10103911	AD486	1	3346	47.1907	rep_cluster_2350	CP035723_00002	-	-	-	-	MOBF,MOBP,MOB_unknown	KT950740,CP018844,NC_019986	mobilizable	CP019023	0.00197282	Escherichia coli	AD486	AN057	multi-phylla	Actinobacteria,Bacteroidetes,Firmicutes,Proteobacteria	multi-phylla	Actinobacteria,Bacteroidetes,Firmicutes,Proteobacteria	genus	Escherichia	unclustered	155	London	Hillsborough	Other STs	Other Sero
SRR10224628	AD482	1	2152	49.1171	rep_cluster_2350	CP041342_00001	-	-	-	-	MOBP,MOB_unknown	CP018844,NC_019986	mobilizable	CP033763	0.0277775	Escherichia coli	AD482	-	multi-phylla	Actinobacteria,Bacteroidetes,Firmicutes,Proteobacteria	multi-phylla	Actinobacteria,Bacteroidetes,Firmicutes,Proteobacteria	genus	Escherichia	unclustered	22	Braenderup	Hillsborough	Other STs	Other Sero
SRR11853602	AA159	1	5901	45.3144	rep_cluster_2350	CP035723_00002	MOBP,MOBP	NC_017321_00002,NC_019076_00002	-	-	MOBP	MF083142	mobilizable	KC853436	0.0108702	Escherichia coli ACN001	AA159	AH802	multi-phylla	Actinobacteria,Bacteroidetes,Firmicutes,Proteobacteria	multi-phylla	Actinobacteria,Bacteroidetes,Firmicutes,Proteobacteria	genus	Escherichia	unclustered	27	Saintpaul	Belknap	Other STs	Saintpaul
SRR6107354	AC509	1	5439	46.332	rep_cluster_2350	CP041342_00001	-	-	-	-	MOBF	KT950740	mobilizable	CP016513	0.0333664	Salmonella enterica subsp. enterica serovar Heidelberg	AC509	-	multi-phylla	Actinobacteria,Bacteroidetes,Firmicutes,Proteobacteria	multi-phylla	Actinobacteria,Bacteroidetes,Firmicutes,Proteobacteria	genus	Escherichia	4	350	Newport	Strafford	Other STs	Other Sero
SRR8113592	AD485	1	4854	41.5328	rep_cluster_2350	CP035723_00002	-	-	-	-	MOBF,MOBP,MOBP,MOB_unknown	CP016713,CP010136,NC_011522,NC_019986	mobilizable	CP038794	0.00676872	Escherichia coli	AD485	AN056	multi-phylla	Actinobacteria,Bacteroidetes,Firmicutes,Proteobacteria	multi-phylla	Actinobacteria,Bacteroidetes,Firmicutes,Proteobacteria	genus	Escherichia	3	34	I4,[5],12:i:-	Merrimack	34	I4,[5],12:i:-
SRR8645410	AA668	1	3736	43.6831	rep_cluster_2350	CP041342_00001	MOBF	CP019897	-	-	MOB_unknown	NZ_CP011138	mobilizable	KU166868	0.000336872	Salmonella enterica subsp. enterica serovar Enteritidis	AA668	AI943	multi-phylla	Actinobacteria,Bacteroidetes,Firmicutes,Proteobacteria	multi-phylla	Actinobacteria,Bacteroidetes,Firmicutes,Proteobacteria	genus	Escherichia	unclustered	33	Hadar	Hillsborough	Other STs	Other Sero
SRR8645410	AD486	2	3511	47.4794	rep_cluster_2350	CP035723_00002	-	-	-	-	MOBF,MOBP,MOB_unknown	KT950740,CP018844,NC_019986	mobilizable	CP019023	0.00257463	Escherichia coli	AD486	AN057	multi-phylla	Actinobacteria,Bacteroidetes,Firmicutes,Proteobacteria	multi-phylla	Actinobacteria,Bacteroidetes,Firmicutes,Proteobacteria	genus	Escherichia	unclustered	33	Hadar	Hillsborough	Other STs	Other Sero
SRR8793577	AB443	1	5696	46.9101	rep_cluster_2350	CP041342_00001	MOBP	NC_019076_00002	-	-	MOBP	MF083142	mobilizable	CP035351	0.000730741	Escherichia coli	AB443	AK226	multi-phylla	Actinobacteria,Bacteroidetes,Firmicutes,Proteobacteria	multi-phylla	Actinobacteria,Bacteroidetes,Firmicutes,Proteobacteria	genus	Escherichia	5	1954	Chester	Rockingham	Other STs	Other Sero
SRR8793579	AB443	1	5696	46.9979	rep_cluster_2350	CP041342_00001	MOBP,MOBP	NC_022662_00003,NC_019076_00002	-	-	MOBP	MF083142	mobilizable	CP035351	0.000730741	Escherichia coli	AB443	AK226	multi-phylla	Actinobacteria,Bacteroidetes,Firmicutes,Proteobacteria	multi-phylla	Actinobacteria,Bacteroidetes,Firmicutes,Proteobacteria	genus	Escherichia	5	1954	Chester	Rockingham	Other STs	Other Sero
SRR8793580	AB443	1	5696	47.1383	rep_cluster_2350	CP041342_00001	MOBP,MOBP	NC_019076_00002,NC_017321_00002	-	-	MOBP	MF083142	mobilizable	CP035351	0.000730741	Escherichia coli	AB443	AK226	multi-phylla	Actinobacteria,Bacteroidetes,Firmicutes,Proteobacteria	multi-phylla	Actinobacteria,Bacteroidetes,Firmicutes,Proteobacteria	genus	Escherichia	5	1954	Chester	Rockingham	Other STs	Other Sero
SRR8979069	AB445	1	5396	48.6657	rep_cluster_2350	CP041342_00001	MOBP	NC_019076_00002	-	-	MOBP	KY014464	mobilizable	NC_003457	0.00139189	Salmonella enterica subsp. enterica serovar Enteritidis	AB445	AK229	multi-phylla	Actinobacteria,Bacteroidetes,Firmicutes,Proteobacteria	multi-phylla	Actinobacteria,Bacteroidetes,Firmicutes,Proteobacteria	genus	Escherichia	unclustered	10	Dublin	Strafford	10	Dublin
SRR9914976	AA667	1	3208	46.0723	rep_cluster_2350	CP041342_00001	MOBF	CP019897	-	-	MOB_unknown,MOB_unknown	NZ_CP014319,CP010128	mobilizable	CP012933	0.0593303	Salmonella enterica subsp. enterica serovar Heidelberg	AA667	-	multi-phylla	Actinobacteria,Bacteroidetes,Firmicutes,Proteobacteria	multi-phylla	Actinobacteria,Bacteroidetes,Firmicutes,Proteobacteria	genus	Escherichia	unclustered	18	Manhattan	Strafford	Other STs	Other Sero
SRR8793575	AB443	1	5696	46.9628	rep_cluster_2350,rep_cluster_2370	CP041342_00001,EU580135_00003	MOBP	NC_019076_00002	-	-	MOBP	MF083142	mobilizable	CP035351	0.000730741	Escherichia coli	AB443	AK226	family	Enterobacteriaceae	family	Enterobacteriaceae	-	-	5	1954	Chester	Rockingham	Other STs	Other Sero
SRR5364226	AA525	1	4405	52.8717	rep_cluster_2358	CP000974_00005	MOBP,MOBP	NC_001848_00006,NC_013090_00004	-	-	-	-	mobilizable	CP039330	0.00534606	Citrobacter portucalensis	AA525	AI705	phylum	Proteobacteria	order	Enterobacterales	phylum	Proteobacteria	5	96	Schwarzengrund	Carroll	Other STs	Other Sero
SRR10392731	AA147	1	5758	47.6381	rep_cluster_2401	CP039864_00003	MOBP	NC_022662_00003	-	-	MOBP	NC_019078	mobilizable	NC_022662	4.76906e-05	Escherichia coli JJ1886	AA147	AH786	family	Enterobacteriaceae	family	Enterobacteriaceae	-	-	5	412	Reading	Grafton	Other STs	Other Sero
SRR10392733	AA147	1	5758	47.6381	rep_cluster_2401	CP039864_00003	MOBP	NC_022662_00003	-	-	MOBP	NC_019078	mobilizable	NC_022662	4.76906e-05	Escherichia coli JJ1886	AA147	AH786	family	Enterobacteriaceae	family	Enterobacteriaceae	-	-	unclustered	88	I-:b:1,2	Hillsborough	Other STs	Other Sero
SRR8645343	AA147	1	5437	51.3151	rep_cluster_2401	CP039864_00003	MOBP	NC_022662_00003	-	-	MOBP	NC_019078	mobilizable	CP018120	7.15897e-05	Escherichia coli	AA147	AH785	family	Enterobacteriaceae	family	Enterobacteriaceae	-	-	5	412	Reading	Essex,VT	Other STs	Other Sero
SRR8645348	AA147	1	5437	51.2599	rep_cluster_2401	CP039864_00003	MOBP	NC_022662_00003	-	-	MOBP	NC_019078	mobilizable	CP018120	7.15897e-05	Escherichia coli	AA147	AH785	family	Enterobacteriaceae	family	Enterobacteriaceae	-	-	5	412	Reading	Essex,VT	Other STs	Other Sero
SRR8645410	AA147	1	5758	47.5512	rep_cluster_2401	CP039864_00003	MOBP	NC_022662_00003	-	-	MOBP	NC_019078	mobilizable	NC_022662	0.000239895	Escherichia coli JJ1886	AA147	AH786	family	Enterobacteriaceae	family	Enterobacteriaceae	-	-	unclustered	33	Hadar	Hillsborough	Other STs	Other Sero
SRR7939578	AC148	2	37677	40.6826	rep_cluster_827	002306__NC_011148_00034	MOBP	KU963390_00048	MPF_T	NC_011148_00022,NC_011148_00025,NC_011148_00026,NC_011148_00028,NC_017903_00051	-	-	conjugative	NC_011148	0.00123693	Salmonella enterica subsp. enterica serovar Agona str. SL483	AC148	AL220	family	Enterobacteriaceae	family	Enterobacteriaceae	-	-	unclustered	29	Stanley	Strafford	Other STs	Other Sero
SRR9914987	AC148	1	37892	40.6471	rep_cluster_827	002306__NC_011148_00034	MOBP	KU963390_00048	MPF_T	NC_017903_00051,NC_011148_00022,NC_011148_00025,NC_011148_00026,NC_011148_00028	-	-	conjugative	NC_011148	0.0106974	Salmonella enterica subsp. enterica serovar Agona str. SL483	AC148	AL220	family	Enterobacteriaceae	family	Enterobacteriaceae	-	-	2	32	Infantis	Cheshire	32	Infantis
SRR6183275	AE199	1	80730	46.8884	rep_cluster_867	002347__CP001920_00047	MOBF	NC_014108_00108	MPF_F	NC_014108_00068,NC_014108_00064,NC_014108_00062,NC_014108_00057,NC_014108_00109,NC_014108_00059	-	-	conjugative	CP017413	0.0345853	Enterobacter cloacae	AE199	-	genus	Enterobacter	genus	Enterobacter	-	-	1	11	Enteritidis	Rockingham	Other STs	Other Sero
